# Supplementary material for: Transcriptome-wide analysis of the SCNT bovine abnormal placenta during mid- to late gestation
Source: Sci Rep. 2019 Dec 27;9:20035. doi: 10.1038/s41598-019-56566-w (PMC6934727; doi:10.1038/s41598-019-56566-w)
Supplement: Supplementary file 1 — Supplementary information [file 41598_2019_56566_MOESM1_ESM.xls]

## Sheet: Table S1
Table S1 Statistics of mRNAs and lncRNAs sequencing data
Sample	AP1	AP2	NP1	NP2	NP3
Raw Reads Number	128928824	142666480	119423178	177848912	139610352
Raw Q30 Bases Rate (%)	93.18	93.09	91.41	92.33	92.07
Clean Reads Number	122391704	135639892	114933010	160544790	133709612
Clean Q30 Bases Rate (%)	93.53	93.47	92.03	92.86	92.54
Clean Reads Rate (%)	94.93	95.07	96.24	90.27	95.77
Mapped Reads	115647664	128555258	107550521	149597297	126380082
Mapping Rate (%)	94.49	94.78	93.58	93.18	94.52
UnMapped Reads	6744040	7084634	7382489	10947493	7329530
UnMapped Rate (%)	5.51	5.22	6.42	6.82	5.48
MultiMap Reads	3214302	5610083	5169713	10697018	7161732
MultiMap Rate (%)	2.63	4.14	4.5	6.67	5.36
AP: Abnormal placentas; NP: Normal placentas

## Sheet: Table S2
Table S2 Statistics of miRNAs sequencing data
Sample	AP1	AP2	NP1	NP2	NP3
Total Raw Reads	28181744	28488702	25586953	28359285	28250373
Total Clean Reads	22999913	23597868	19865019	23858060	23267781
Clean Reads Rate (%)	81.61	82.83	77.64	84.13	82.36
Low Quality Rate (%)	1.45	1.6	1.41	1.49	1.3
Without 3p Adaptor Rate (%)	7.41	7.4	9.07	7.68	7.33
Without Insert Rate (%)	0.83	0.76	0.91	0.69	0.95
Poly A/T Rate (%)	3.43	3.9	3.76	2.42	4.11
Ex-length Rate (%)	5.27	3.5	7.21	3.6	3.94
Raw Reads Q30 (%)	97	97.29	96.96	96.94	97.46
Clean Reads Q30 (%)	98.13	98.35	98.14	98.08	98.45
Total Reads for mapping	19771679	19671106	15781080	18145605	19802675
Perfect Match Reads	14143225	14693252	11055616	13140821	14815628
Not Match Rate (%)	28.47	25.31	29.94	27.58	25.18
Perfect Match Rate (%)	71.53	74.69	70.06	72.42	74.82
AP: Abnormal placentas; NP: Normal placentas

## Sheet: Table S3
Table S3 Genes targeted with the differentially expressed lncRNAs
Target gene_ID	lncRNA_ID
ENSBTAG00000043013	MSTRG.161616
ENSBTAG00000001538	MSTRG.101133
ENSBTAG00000008862	MSTRG.101133
ENSBTAG00000014915	MSTRG.101133
ENSBTAG00000016498	MSTRG.101133
ENSBTAG00000032166	MSTRG.101133
ENSBTAG00000045885	MSTRG.101133
ENSBTAG00000034645	MSTRG.101133
ENSBTAG00000008548	MSTRG.101133
ENSBTAG00000016730	MSTRG.101133
ENSBTAG00000047875	MSTRG.101133
ENSBTAG00000009514	MSTRG.101133
ENSBTAG00000039456	MSTRG.101133
ENSBTAG00000003799	MSTRG.101133
ENSBTAG00000027789	MSTRG.101133
ENSBTAG00000043413	MSTRG.101133
ENSBTAG00000034560	MSTRG.101133
ENSBTAG00000026986	MSTRG.101133
ENSBTAG00000042588	MSTRG.101133
ENSBTAG00000044606	MSTRG.101133
ENSBTAG00000043166	MSTRG.101133
ENSBTAG00000044645	MSTRG.101133
ENSBTAG00000000510	MSTRG.101133
ENSBTAG00000034770	MSTRG.101133
ENSBTAG00000037953	MSTRG.101133
ENSBTAG00000013017	MSTRG.101133
ENSBTAG00000006848	MSTRG.101133
ENSBTAG00000020872	MSTRG.101133
ENSBTAG00000006862	MSTRG.101133
ENSBTAG00000000042	MSTRG.151572
ENSBTAG00000038327	MSTRG.151572
ENSBTAG00000006780	MSTRG.151572
ENSBTAG00000011832	MSTRG.151572
ENSBTAG00000021728	MSTRG.151572
ENSBTAG00000009252	MSTRG.151572
ENSBTAG00000020455	MSTRG.151572
ENSBTAG00000020898	MSTRG.151572
ENSBTAG00000004599	MSTRG.151572
ENSBTAG00000002995	MSTRG.151572
ENSBTAG00000019667	MSTRG.151572
ENSBTAG00000032374	MSTRG.151572
ENSBTAG00000009461	MSTRG.151572
ENSBTAG00000001889	MSTRG.151572
ENSBTAG00000046723	MSTRG.151572
ENSBTAG00000039886	MSTRG.151572
ENSBTAG00000011317	MSTRG.151572
ENSBTAG00000032711	MSTRG.151572
ENSBTAG00000005063	MSTRG.151572
ENSBTAG00000009703	MSTRG.151572
ENSBTAG00000046803	MSTRG.151572
ENSBTAG00000025035	MSTRG.151572
ENSBTAG00000014670	MSTRG.151572
ENSBTAG00000012229	MSTRG.151572
ENSBTAG00000015828	MSTRG.151572
ENSBTAG00000005078	MSTRG.151572
ENSBTAG00000023978	MSTRG.151572
ENSBTAG00000003598	MSTRG.151572
ENSBTAG00000002599	MSTRG.151572
ENSBTAG00000035726	MSTRG.151572
ENSBTAG00000000428	MSTRG.151572
ENSBTAG00000031648	MSTRG.151572
ENSBTAG00000005432	MSTRG.151572
ENSBTAG00000021291	MSTRG.151572
ENSBTAG00000015771	MSTRG.151572
ENSBTAG00000006557	MSTRG.151572
ENSBTAG00000000717	MSTRG.151572
ENSBTAG00000001464	MSTRG.151572
ENSBTAG00000000330	MSTRG.151572
ENSBTAG00000004484	MSTRG.151572
ENSBTAG00000010191	MSTRG.151572
ENSBTAG00000031435	MSTRG.151572
ENSBTAG00000013153	MSTRG.151572
ENSBTAG00000016388	MSTRG.151572
ENSBTAG00000015607	MSTRG.151572
ENSBTAG00000046255	MSTRG.151572
ENSBTAG00000046358	MSTRG.151572
ENSBTAG00000017901	MSTRG.151572
ENSBTAG00000017125	MSTRG.151572
ENSBTAG00000009596	MSTRG.151572
ENSBTAG00000040055	MSTRG.151572
ENSBTAG00000016795	MSTRG.151572
ENSBTAG00000015815	MSTRG.151572
ENSBTAG00000017875	MSTRG.151572
ENSBTAG00000002326	MSTRG.151572
ENSBTAG00000023929	MSTRG.151572
ENSBTAG00000022227	MSTRG.151572
ENSBTAG00000044175	MSTRG.151572
ENSBTAG00000000281	MSTRG.151572
ENSBTAG00000000851	MSTRG.151572
ENSBTAG00000012857	MSTRG.151572
ENSBTAG00000009101	MSTRG.151572
ENSBTAG00000016640	MSTRG.151572
ENSBTAG00000013568	MSTRG.151572
ENSBTAG00000001420	MSTRG.151572
ENSBTAG00000001539	MSTRG.151572
ENSBTAG00000012063	MSTRG.151572
ENSBTAG00000009618	MSTRG.151572
ENSBTAG00000012702	MSTRG.151572
ENSBTAG00000021556	MSTRG.151572
ENSBTAG00000023562	MSTRG.151572
ENSBTAG00000009272	MSTRG.151572
ENSBTAG00000021693	MSTRG.151572
ENSBTAG00000016424	MSTRG.151572
ENSBTAG00000003460	MSTRG.151572
ENSBTAG00000016161	MSTRG.151572
ENSBTAG00000000152	MSTRG.151572
ENSBTAG00000004833	MSTRG.151572
ENSBTAG00000001193	MSTRG.151572
ENSBTAG00000010566	MSTRG.151572
ENSBTAG00000010389	MSTRG.151572
ENSBTAG00000019455	MSTRG.151572
ENSBTAG00000015293	MSTRG.151572
ENSBTAG00000017425	MSTRG.151572
ENSBTAG00000002266	MSTRG.151572
ENSBTAG00000004383	MSTRG.151572
ENSBTAG00000007204	MSTRG.151572
ENSBTAG00000020600	MSTRG.151572
ENSBTAG00000017691	MSTRG.151572
ENSBTAG00000015042	MSTRG.151572
ENSBTAG00000019496	MSTRG.151572
ENSBTAG00000008472	MSTRG.151572
ENSBTAG00000021857	MSTRG.151572
ENSBTAG00000005244	MSTRG.151572
ENSBTAG00000001942	MSTRG.151572
ENSBTAG00000024162	MSTRG.151572
ENSBTAG00000007335	MSTRG.151572
ENSBTAG00000003616	MSTRG.151572
ENSBTAG00000012981	MSTRG.151572
ENSBTAG00000040001	MSTRG.151572
ENSBTAG00000017592	MSTRG.151572
ENSBTAG00000046644	MSTRG.151572
ENSBTAG00000004803	MSTRG.151572
ENSBTAG00000021037	MSTRG.151572
ENSBTAG00000001269	MSTRG.151572
ENSBTAG00000015538	MSTRG.151572
ENSBTAG00000021472	MSTRG.151572
ENSBTAG00000020417	MSTRG.151572
ENSBTAG00000012082	MSTRG.151572
ENSBTAG00000001950	MSTRG.151572
ENSBTAG00000015889	MSTRG.151572
ENSBTAG00000019742	MSTRG.151572
ENSBTAG00000046367	MSTRG.151572
ENSBTAG00000038335	MSTRG.151572
ENSBTAG00000013663	MSTRG.151572
ENSBTAG00000030170	MSTRG.151572
ENSBTAG00000001505	MSTRG.151572
ENSBTAG00000008443	MSTRG.151572
ENSBTAG00000003577	MSTRG.151572
ENSBTAG00000005501	MSTRG.151572
ENSBTAG00000003316	MSTRG.151572
ENSBTAG00000006817	MSTRG.151572
ENSBTAG00000008499	MSTRG.151572
ENSBTAG00000030566	MSTRG.151572
ENSBTAG00000004993	MSTRG.151572
ENSBTAG00000033441	MSTRG.151572
ENSBTAG00000008299	MSTRG.151572
ENSBTAG00000004695	MSTRG.151572
ENSBTAG00000010590	MSTRG.151572
ENSBTAG00000013670	MSTRG.151572
ENSBTAG00000000667	MSTRG.151572
ENSBTAG00000006133	MSTRG.151572
ENSBTAG00000006429	MSTRG.151572
ENSBTAG00000015511	MSTRG.151572
ENSBTAG00000046966	MSTRG.151572
ENSBTAG00000004556	MSTRG.151572
ENSBTAG00000004551	MSTRG.151572
ENSBTAG00000005412	MSTRG.151572
ENSBTAG00000015347	MSTRG.151572
ENSBTAG00000000133	MSTRG.151572
ENSBTAG00000011635	MSTRG.151572
ENSBTAG00000009617	MSTRG.151572
ENSBTAG00000014840	MSTRG.151572
ENSBTAG00000015509	MSTRG.151572
ENSBTAG00000005455	MSTRG.151572
ENSBTAG00000013357	MSTRG.151572
ENSBTAG00000006017	MSTRG.151572
ENSBTAG00000012674	MSTRG.151572
ENSBTAG00000013204	MSTRG.151572
ENSBTAG00000014407	MSTRG.151572
ENSBTAG00000021321	MSTRG.151572
ENSBTAG00000012350	MSTRG.151572
ENSBTAG00000006157	MSTRG.151572
ENSBTAG00000013294	MSTRG.151572
ENSBTAG00000010408	MSTRG.151572
ENSBTAG00000046548	MSTRG.151572
ENSBTAG00000011831	MSTRG.151572
ENSBTAG00000020132	MSTRG.151572
ENSBTAG00000016076	MSTRG.151572
ENSBTAG00000001165	MSTRG.151572
ENSBTAG00000046797	MSTRG.151572
ENSBTAG00000006027	MSTRG.151572
ENSBTAG00000012778	MSTRG.151572
ENSBTAG00000019595	MSTRG.151572
ENSBTAG00000006193	MSTRG.151572
ENSBTAG00000007591	MSTRG.151572
ENSBTAG00000015478	MSTRG.151572
ENSBTAG00000021035	MSTRG.151572
ENSBTAG00000008303	MSTRG.151572
ENSBTAG00000025297	MSTRG.151572
ENSBTAG00000000880	MSTRG.151572
ENSBTAG00000012902	MSTRG.151572
ENSBTAG00000012619	MSTRG.151572
ENSBTAG00000014996	MSTRG.151572
ENSBTAG00000001927	MSTRG.151572
ENSBTAG00000004709	MSTRG.151572
ENSBTAG00000019325	MSTRG.151572
ENSBTAG00000004161	MSTRG.151572
ENSBTAG00000012147	MSTRG.151572
ENSBTAG00000019539	MSTRG.151572
ENSBTAG00000031916	MSTRG.151572
ENSBTAG00000022147	MSTRG.151572
ENSBTAG00000037778	MSTRG.151572
ENSBTAG00000020560	MSTRG.151572
ENSBTAG00000011491	MSTRG.151572
ENSBTAG00000018274	MSTRG.151572
ENSBTAG00000035958	MSTRG.151572
ENSBTAG00000001659	MSTRG.151572
ENSBTAG00000007783	MSTRG.151572
ENSBTAG00000009443	MSTRG.151572
ENSBTAG00000000764	MSTRG.151572
ENSBTAG00000003340	MSTRG.151572
ENSBTAG00000047880	MSTRG.151572
ENSBTAG00000045746	MSTRG.151572
ENSBTAG00000014536	MSTRG.151572
ENSBTAG00000046648	MSTRG.151572
ENSBTAG00000006088	MSTRG.151572
ENSBTAG00000018260	MSTRG.151572
ENSBTAG00000009647	MSTRG.151572
ENSBTAG00000004349	MSTRG.151572
ENSBTAG00000016704	MSTRG.151572
ENSBTAG00000017287	MSTRG.151572
ENSBTAG00000003098	MSTRG.151572
ENSBTAG00000000186	MSTRG.151572
ENSBTAG00000015301	MSTRG.151572
ENSBTAG00000010597	MSTRG.151572
ENSBTAG00000002048	MSTRG.151572
ENSBTAG00000010546	MSTRG.151572
ENSBTAG00000047827	MSTRG.151572
ENSBTAG00000009773	MSTRG.151572
ENSBTAG00000008186	MSTRG.151572
ENSBTAG00000021294	MSTRG.151572
ENSBTAG00000014451	MSTRG.151572
ENSBTAG00000006910	MSTRG.151572
ENSBTAG00000004989	MSTRG.151572
ENSBTAG00000016133	MSTRG.151572
ENSBTAG00000019944	MSTRG.151572
ENSBTAG00000012771	MSTRG.151572
ENSBTAG00000015882	MSTRG.151572
ENSBTAG00000006372	MSTRG.151572
ENSBTAG00000000900	MSTRG.151572
ENSBTAG00000001872	MSTRG.151572
ENSBTAG00000005709	MSTRG.151572
ENSBTAG00000012847	MSTRG.151572
ENSBTAG00000014150	MSTRG.151572
ENSBTAG00000019928	MSTRG.151572
ENSBTAG00000004979	MSTRG.151572
ENSBTAG00000008605	MSTRG.151572
ENSBTAG00000009879	MSTRG.151572
ENSBTAG00000036009	MSTRG.151572
ENSBTAG00000006713	MSTRG.151572
ENSBTAG00000046415	MSTRG.151572
ENSBTAG00000020381	MSTRG.151572
ENSBTAG00000026199	MSTRG.151572
ENSBTAG00000017033	MSTRG.151572
ENSBTAG00000004175	MSTRG.151572
ENSBTAG00000009359	MSTRG.151572
ENSBTAG00000007346	MSTRG.151572
ENSBTAG00000013343	MSTRG.151572
ENSBTAG00000006185	MSTRG.151572
ENSBTAG00000013426	MSTRG.151572
ENSBTAG00000005304	MSTRG.151572
ENSBTAG00000018059	MSTRG.151572
ENSBTAG00000048265	MSTRG.151572
ENSBTAG00000009709	MSTRG.151572
ENSBTAG00000013481	MSTRG.151572
ENSBTAG00000000675	MSTRG.151572
ENSBTAG00000011217	MSTRG.151572
ENSBTAG00000019446	MSTRG.151572
ENSBTAG00000021275	MSTRG.151572
ENSBTAG00000024520	MSTRG.151572
ENSBTAG00000032964	MSTRG.151572
ENSBTAG00000034220	MSTRG.151572
ENSBTAG00000014028	MSTRG.151572
ENSBTAG00000040128	MSTRG.151572
ENSBTAG00000011930	MSTRG.151572
ENSBTAG00000005578	MSTRG.151572
ENSBTAG00000011842	MSTRG.151572
ENSBTAG00000005592	MSTRG.151572
ENSBTAG00000003303	MSTRG.151572
ENSBTAG00000017189	MSTRG.151572
ENSBTAG00000003751	MSTRG.151572
ENSBTAG00000004403	MSTRG.151572
ENSBTAG00000004926	MSTRG.151572
ENSBTAG00000009201	MSTRG.151572
ENSBTAG00000001131	MSTRG.151572
ENSBTAG00000039129	MSTRG.151572
ENSBTAG00000038430	MSTRG.151572
ENSBTAG00000008584	MSTRG.151572
ENSBTAG00000025211	MSTRG.151572
ENSBTAG00000045477	MSTRG.151572
ENSBTAG00000000871	MSTRG.151572
ENSBTAG00000008349	MSTRG.151572
ENSBTAG00000047789	MSTRG.151572
ENSBTAG00000039334	MSTRG.283718
ENSBTAG00000047923	MSTRG.283718
ENSBTAG00000000628	MSTRG.283718
ENSBTAG00000047896	MSTRG.283718
ENSBTAG00000034560	MSTRG.283718
ENSBTAG00000043305	MSTRG.283718
ENSBTAG00000046532	MSTRG.283718
ENSBTAG00000037953	MSTRG.283718
ENSBTAG00000016975	MSTRG.283718
ENSBTAG00000021652	MSTRG.283718
ENSBTAG00000007906	MSTRG.283718
ENSBTAG00000043561	MSTRG.35782
ENSBTAG00000015178	MSTRG.35782
ENSBTAG00000016730	MSTRG.35782
ENSBTAG00000003799	MSTRG.35782
ENSBTAG00000009696	MSTRG.35782
ENSBTAG00000039434	MSTRG.35782
ENSBTAG00000042781	MSTRG.35782
ENSBTAG00000008548	MSTRG.35782
ENSBTAG00000044645	MSTRG.35782
ENSBTAG00000043305	MSTRG.35782
ENSBTAG00000037953	MSTRG.35782
ENSBTAG00000047512	MSTRG.35782
ENSBTAG00000008412	MSTRG.35782
ENSBTAG00000014719	MSTRG.57899
ENSBTAG00000039246	MSTRG.57899
ENSBTAG00000043564	MSTRG.57899
ENSBTAG00000019516	MSTRG.57899
ENSBTAG00000045547	MSTRG.57899
ENSBTAG00000015474	MSTRG.57899
ENSBTAG00000001508	MSTRG.57899
ENSBTAG00000015379	MSTRG.57899
ENSBTAG00000026400	MSTRG.57899
ENSBTAG00000045885	MSTRG.57899
ENSBTAG00000047923	MSTRG.57899
ENSBTAG00000020314	MSTRG.57899
ENSBTAG00000018469	MSTRG.57899
ENSBTAG00000007689	MSTRG.57899
ENSBTAG00000042602	MSTRG.57899
ENSBTAG00000006252	MSTRG.57899
ENSBTAG00000021652	MSTRG.57899
ENSBTAG00000044837	MSTRG.57899
ENSBTAG00000019913	MSTRG.57899
ENSBTAG00000007906	MSTRG.57899
ENSBTAG00000043305	MSTRG.57899
ENSBTAG00000047470	MSTRG.57899
ENSBTAG00000037953	MSTRG.57899
ENSBTAG00000047512	MSTRG.57899
ENSBTAG00000020166	MSTRG.57899
ENSBTAG00000006671	MSTRG.57899
ENSBTAG00000020209	MSTRG.57995
ENSBTAG00000047192	MSTRG.57995
ENSBTAG00000004082	MSTRG.57995
ENSBTAG00000045308	MSTRG.57995
ENSBTAG00000003985	MSTRG.57995
ENSBTAG00000005497	MSTRG.57995
ENSBTAG00000040208	MSTRG.57995
ENSBTAG00000045067	MSTRG.57995
ENSBTAG00000019530	MSTRG.57995
ENSBTAG00000042492	MSTRG.57995
ENSBTAG00000048258	MSTRG.57995
ENSBTAG00000021204	MSTRG.57995
ENSBTAG00000040607	MSTRG.57995
ENSBTAG00000012626	MSTRG.57995
ENSBTAG00000038260	MSTRG.157226
ENSBTAG00000012242	MSTRG.157226
ENSBTAG00000008956	MSTRG.157226
ENSBTAG00000023206	MSTRG.157226
ENSBTAG00000043013	MSTRG.195717
ENSBTAG00000009638	MSTRG.195717
ENSBTAG00000006893	MSTRG.195717
ENSBTAG00000025402	MSTRG.195717
ENSBTAG00000047874	MSTRG.195717
ENSBTAG00000019463	MSTRG.195717
ENSBTAG00000016799	MSTRG.195717
ENSBTAG00000017177	MSTRG.195717
ENSBTAG00000007127	MSTRG.195717
ENSBTAG00000001508	MSTRG.195717
ENSBTAG00000001660	MSTRG.195717
ENSBTAG00000003851	MSTRG.195717
ENSBTAG00000039313	MSTRG.195717
ENSBTAG00000007606	MSTRG.195717
ENSBTAG00000037977	MSTRG.195717
ENSBTAG00000032839	MSTRG.195717
ENSBTAG00000001160	MSTRG.195717
ENSBTAG00000047482	MSTRG.195717
ENSBTAG00000006252	MSTRG.195717
ENSBTAG00000004077	MSTRG.195717
ENSBTAG00000024199	MSTRG.195717
ENSBTAG00000039406	MSTRG.195717
ENSBTAG00000002242	MSTRG.195717
ENSBTAG00000015138	MSTRG.195717
ENSBTAG00000009243	MSTRG.195717
ENSBTAG00000046135	MSTRG.195717
ENSBTAG00000006677	MSTRG.195717
ENSBTAG00000046974	MSTRG.195717
ENSBTAG00000021172	MSTRG.195717
ENSBTAG00000013550	MSTRG.195717
ENSBTAG00000005653	MSTRG.195717
ENSBTAG00000019133	MSTRG.195717
ENSBTAG00000005726	MSTRG.195717
ENSBTAG00000014079	MSTRG.195717
ENSBTAG00000014719	MSTRG.195717
ENSBTAG00000044074	MSTRG.195717
ENSBTAG00000019516	MSTRG.195717
ENSBTAG00000003419	MSTRG.195717
ENSBTAG00000012552	MSTRG.195717
ENSBTAG00000032427	MSTRG.195717
ENSBTAG00000047169	MSTRG.195717
ENSBTAG00000044837	MSTRG.195717
ENSBTAG00000018314	MSTRG.195717
ENSBTAG00000046888	MSTRG.195717
ENSBTAG00000006033	MSTRG.195717
ENSBTAG00000045818	MSTRG.195717
ENSBTAG00000017496	MSTRG.195717
ENSBTAG00000006213	MSTRG.195717
ENSBTAG00000003963	MSTRG.195717
ENSBTAG00000048185	MSTRG.195717
ENSBTAG00000016560	MSTRG.195717
ENSBTAG00000017211	MSTRG.195717
ENSBTAG00000047737	MSTRG.195717
ENSBTAG00000047946	MSTRG.195717
ENSBTAG00000045502	MSTRG.195717
ENSBTAG00000010670	MSTRG.195717
ENSBTAG00000045781	MSTRG.195717
ENSBTAG00000005476	MSTRG.195717
ENSBTAG00000007309	MSTRG.195717
ENSBTAG00000031012	MSTRG.195717
ENSBTAG00000039334	MSTRG.164096
ENSBTAG00000034560	MSTRG.164096
ENSBTAG00000000628	MSTRG.164096
ENSBTAG00000047923	MSTRG.164096
ENSBTAG00000006752	MSTRG.164096
ENSBTAG00000013017	MSTRG.164096
ENSBTAG00000005385	MSTRG.164096
ENSBTAG00000000510	MSTRG.164096
ENSBTAG00000016975	MSTRG.164096
ENSBTAG00000003467	MSTRG.164096
ENSBTAG00000000628	MSTRG.209501
ENSBTAG00000034560	MSTRG.209501
ENSBTAG00000039334	MSTRG.209501
ENSBTAG00000047923	MSTRG.209501
ENSBTAG00000009371	MSTRG.209501
ENSBTAG00000011354	MSTRG.209501
ENSBTAG00000047896	MSTRG.209501
ENSBTAG00000005497	MSTRG.209501
ENSBTAG00000027789	MSTRG.209501
ENSBTAG00000015268	MSTRG.209501
ENSBTAG00000006752	MSTRG.209501
ENSBTAG00000020209	MSTRG.209501
ENSBTAG00000045609	MSTRG.209501
ENSBTAG00000047192	MSTRG.209501
ENSBTAG00000015345	MSTRG.209501
ENSBTAG00000005577	MSTRG.209501
ENSBTAG00000016975	MSTRG.209501
ENSBTAG00000015002	MSTRG.209501
ENSBTAG00000005385	MSTRG.209501
ENSBTAG00000034770	MSTRG.209501
ENSBTAG00000025383	MSTRG.209501
ENSBTAG00000008090	MSTRG.209501
ENSBTAG00000006377	MSTRG.209501
ENSBTAG00000043362	MSTRG.209501
ENSBTAG00000048121	MSTRG.226320
ENSBTAG00000007966	MSTRG.226320
ENSBTAG00000016722	MSTRG.226320
ENSBTAG00000003697	MSTRG.226320
ENSBTAG00000009371	MSTRG.226320
ENSBTAG00000019530	MSTRG.226320
ENSBTAG00000045159	MSTRG.226320
ENSBTAG00000005497	MSTRG.226320
ENSBTAG00000000873	MSTRG.226320
ENSBTAG00000045308	MSTRG.226320
ENSBTAG00000029828	MSTRG.226320
ENSBTAG00000023891	MSTRG.226320
ENSBTAG00000045609	MSTRG.226320
ENSBTAG00000027789	MSTRG.226320
ENSBTAG00000011984	MSTRG.226320
ENSBTAG00000042812	MSTRG.226320
ENSBTAG00000017438	MSTRG.226320
ENSBTAG00000040147	MSTRG.226320
ENSBTAG00000017719	MSTRG.226320
ENSBTAG00000038131	MSTRG.226320
ENSBTAG00000002279	MSTRG.226320
ENSBTAG00000015268	MSTRG.226320
ENSBTAG00000011445	MSTRG.226320
ENSBTAG00000022150	MSTRG.226320
ENSBTAG00000009994	MSTRG.226320
ENSBTAG00000020209	MSTRG.226320
ENSBTAG00000006999	MSTRG.226320
ENSBTAG00000039658	MSTRG.226320
ENSBTAG00000001450	MSTRG.226320
ENSBTAG00000000037	MSTRG.226320
ENSBTAG00000010993	MSTRG.226320
ENSBTAG00000032432	MSTRG.226320
ENSBTAG00000000698	MSTRG.226320
ENSBTAG00000047192	MSTRG.226320
ENSBTAG00000022003	MSTRG.226320
ENSBTAG00000022360	MSTRG.226320
ENSBTAG00000045422	MSTRG.226320
ENSBTAG00000020578	MSTRG.226320
ENSBTAG00000030839	MSTRG.226320
ENSBTAG00000007708	MSTRG.226320
ENSBTAG00000007321	MSTRG.226320
ENSBTAG00000048085	MSTRG.226320
ENSBTAG00000000222	MSTRG.226320
ENSBTAG00000013505	MSTRG.226320
ENSBTAG00000017797	MSTRG.226320
ENSBTAG00000034770	MSTRG.226320
ENSBTAG00000021204	MSTRG.226320
ENSBTAG00000003693	MSTRG.226320
ENSBTAG00000010573	MSTRG.226320
ENSBTAG00000006588	MSTRG.226320
ENSBTAG00000010157	MSTRG.226320
ENSBTAG00000010324	MSTRG.226320
ENSBTAG00000042602	MSTRG.287515
ENSBTAG00000007689	MSTRG.287515
ENSBTAG00000039246	MSTRG.287515
ENSBTAG00000014719	MSTRG.287515
ENSBTAG00000038879	MSTRG.287515
ENSBTAG00000020314	MSTRG.287515
ENSBTAG00000042256	MSTRG.287515
ENSBTAG00000007906	MSTRG.287515
ENSBTAG00000037953	MSTRG.287515
ENSBTAG00000047512	MSTRG.287515
ENSBTAG00000014719	MSTRG.29224
ENSBTAG00000045885	MSTRG.29224
ENSBTAG00000018469	MSTRG.29224
ENSBTAG00000002110	MSTRG.29224
ENSBTAG00000043561	MSTRG.29224
ENSBTAG00000043564	MSTRG.29224
ENSBTAG00000015474	MSTRG.29224
ENSBTAG00000047875	MSTRG.29224
ENSBTAG00000039246	MSTRG.29224
ENSBTAG00000042781	MSTRG.29224
ENSBTAG00000029907	MSTRG.29224
ENSBTAG00000015379	MSTRG.29224
ENSBTAG00000011402	MSTRG.29224
ENSBTAG00000020314	MSTRG.29224
ENSBTAG00000047200	MSTRG.29224
ENSBTAG00000019516	MSTRG.29224
ENSBTAG00000007906	MSTRG.29224
ENSBTAG00000043305	MSTRG.29224
ENSBTAG00000047512	MSTRG.29224
ENSBTAG00000047470	MSTRG.29224
ENSBTAG00000037953	MSTRG.29224
ENSBTAG00000004327	MSTRG.29224
ENSBTAG00000004328	MSTRG.29224
ENSBTAG00000034560	MSTRG.51106
ENSBTAG00000039334	MSTRG.51106
ENSBTAG00000000628	MSTRG.51106
ENSBTAG00000011354	MSTRG.51106
ENSBTAG00000008862	MSTRG.51106
ENSBTAG00000006752	MSTRG.51106
ENSBTAG00000020209	MSTRG.51106
ENSBTAG00000047192	MSTRG.51106
ENSBTAG00000047923	MSTRG.51106
ENSBTAG00000015268	MSTRG.51106
ENSBTAG00000016975	MSTRG.51106
ENSBTAG00000015002	MSTRG.51106
ENSBTAG00000007616	MSTRG.51106
ENSBTAG00000005577	MSTRG.51106
ENSBTAG00000000510	MSTRG.51106
ENSBTAG00000005385	MSTRG.51106
ENSBTAG00000013017	MSTRG.51106
ENSBTAG00000015178	MSTRG.85406
ENSBTAG00000043561	MSTRG.85406
ENSBTAG00000046135	MSTRG.85406
ENSBTAG00000026753	MSTRG.85406
ENSBTAG00000006396	MSTRG.85406
ENSBTAG00000005476	MSTRG.85406
ENSBTAG00000043305	MSTRG.85406
ENSBTAG00000047512	MSTRG.85406
ENSBTAG00000047946	MSTRG.85406
ENSBTAG00000007110	MSTRG.85406
ENSBTAG00000018453	MSTRG.1013
ENSBTAG00000047801	MSTRG.1013
ENSBTAG00000039334	MSTRG.1013
ENSBTAG00000002492	MSTRG.1013
ENSBTAG00000013017	MSTRG.1013
ENSBTAG00000000648	MSTRG.1013
ENSBTAG00000038131	MSTRG.109039
ENSBTAG00000019530	MSTRG.109039
ENSBTAG00000030839	MSTRG.109039
ENSBTAG00000011445	MSTRG.109039
ENSBTAG00000048121	MSTRG.109039
ENSBTAG00000009159	MSTRG.109039
ENSBTAG00000007966	MSTRG.109039
ENSBTAG00000018198	MSTRG.109039
ENSBTAG00000014459	MSTRG.109039
ENSBTAG00000031059	MSTRG.109039
ENSBTAG00000022360	MSTRG.109039
ENSBTAG00000018116	MSTRG.109039
ENSBTAG00000017719	MSTRG.109039
ENSBTAG00000018279	MSTRG.109039
ENSBTAG00000005892	MSTRG.109039
ENSBTAG00000003697	MSTRG.109039
ENSBTAG00000001120	MSTRG.109039
ENSBTAG00000025477	MSTRG.109039
ENSBTAG00000015374	MSTRG.109039
ENSBTAG00000013929	MSTRG.109039
ENSBTAG00000045308	MSTRG.109039
ENSBTAG00000001450	MSTRG.109039
ENSBTAG00000000037	MSTRG.109039
ENSBTAG00000006019	MSTRG.109039
ENSBTAG00000013867	MSTRG.109039
ENSBTAG00000005497	MSTRG.109039
ENSBTAG00000017861	MSTRG.109039
ENSBTAG00000021919	MSTRG.109039
ENSBTAG00000013505	MSTRG.109039
ENSBTAG00000006839	MSTRG.109039
ENSBTAG00000000873	MSTRG.109039
ENSBTAG00000038650	MSTRG.109039
ENSBTAG00000029828	MSTRG.109039
ENSBTAG00000006519	MSTRG.109039
ENSBTAG00000019730	MSTRG.109039
ENSBTAG00000018975	MSTRG.109039
ENSBTAG00000047227	MSTRG.109039
ENSBTAG00000016722	MSTRG.109039
ENSBTAG00000013283	MSTRG.109039
ENSBTAG00000045159	MSTRG.109039
ENSBTAG00000010924	MSTRG.109039
ENSBTAG00000048085	MSTRG.109039
ENSBTAG00000000054	MSTRG.109039
ENSBTAG00000016589	MSTRG.109039
ENSBTAG00000001947	MSTRG.109039
ENSBTAG00000006443	MSTRG.109039
ENSBTAG00000009358	MSTRG.109039
ENSBTAG00000040042	MSTRG.109039
ENSBTAG00000042812	MSTRG.109039
ENSBTAG00000013801	MSTRG.109039
ENSBTAG00000014698	MSTRG.109039
ENSBTAG00000012629	MSTRG.109039
ENSBTAG00000019951	MSTRG.109039
ENSBTAG00000017249	MSTRG.109039
ENSBTAG00000009078	MSTRG.109039
ENSBTAG00000003649	MSTRG.109039
ENSBTAG00000006232	MSTRG.109039
ENSBTAG00000011456	MSTRG.109039
ENSBTAG00000046213	MSTRG.109039
ENSBTAG00000009371	MSTRG.109039
ENSBTAG00000029912	MSTRG.109039
ENSBTAG00000006999	MSTRG.109039
ENSBTAG00000031001	MSTRG.109039
ENSBTAG00000001058	MSTRG.109039
ENSBTAG00000000153	MSTRG.109039
ENSBTAG00000011819	MSTRG.109039
ENSBTAG00000007321	MSTRG.109039
ENSBTAG00000015834	MSTRG.109039
ENSBTAG00000004768	MSTRG.109039
ENSBTAG00000018179	MSTRG.109039
ENSBTAG00000045609	MSTRG.109039
ENSBTAG00000008192	MSTRG.109039
ENSBTAG00000012126	MSTRG.109039
ENSBTAG00000004406	MSTRG.109039
ENSBTAG00000032933	MSTRG.109039
ENSBTAG00000018158	MSTRG.109039
ENSBTAG00000035697	MSTRG.109039
ENSBTAG00000047906	MSTRG.109039
ENSBTAG00000038910	MSTRG.109039
ENSBTAG00000047245	MSTRG.109039
ENSBTAG00000047923	MSTRG.149900
ENSBTAG00000000628	MSTRG.149900
ENSBTAG00000039334	MSTRG.149900
ENSBTAG00000047896	MSTRG.149900
ENSBTAG00000004641	MSTRG.149900
ENSBTAG00000045885	MSTRG.149900
ENSBTAG00000005385	MSTRG.149900
ENSBTAG00000043545	MSTRG.149900
ENSBTAG00000013017	MSTRG.149900
ENSBTAG00000043305	MSTRG.149900
ENSBTAG00000007906	MSTRG.149900
ENSBTAG00000037953	MSTRG.149900
ENSBTAG00000021652	MSTRG.149900
ENSBTAG00000048230	MSTRG.149900
ENSBTAG00000009243	MSTRG.159283
ENSBTAG00000020477	MSTRG.159283
ENSBTAG00000043013	MSTRG.159283
ENSBTAG00000047874	MSTRG.159283
ENSBTAG00000014719	MSTRG.159283
ENSBTAG00000003851	MSTRG.159283
ENSBTAG00000015379	MSTRG.159283
ENSBTAG00000039313	MSTRG.159283
ENSBTAG00000019516	MSTRG.159283
ENSBTAG00000010290	MSTRG.159283
ENSBTAG00000010442	MSTRG.159283
ENSBTAG00000013550	MSTRG.159283
ENSBTAG00000007123	MSTRG.159283
ENSBTAG00000006252	MSTRG.159283
ENSBTAG00000003419	MSTRG.159283
ENSBTAG00000039406	MSTRG.159283
ENSBTAG00000002242	MSTRG.159283
ENSBTAG00000016265	MSTRG.159283
ENSBTAG00000015474	MSTRG.159283
ENSBTAG00000001508	MSTRG.159283
ENSBTAG00000017211	MSTRG.159283
ENSBTAG00000047169	MSTRG.159283
ENSBTAG00000047470	MSTRG.159283
ENSBTAG00000016988	MSTRG.159283
ENSBTAG00000044853	MSTRG.159283
ENSBTAG00000005476	MSTRG.159283
ENSBTAG00000047470	MSTRG.294351
ENSBTAG00000043157	MSTRG.294351
ENSBTAG00000044837	MSTRG.294351
ENSBTAG00000042792	MSTRG.294351
ENSBTAG00000046681	MSTRG.294351
ENSBTAG00000028359	MSTRG.294351
ENSBTAG00000040296	MSTRG.294351
ENSBTAG00000000421	MSTRG.294351
ENSBTAG00000042781	MSTRG.294351
ENSBTAG00000007689	MSTRG.294351
ENSBTAG00000025837	MSTRG.294351
ENSBTAG00000001425	MSTRG.294351
ENSBTAG00000014807	MSTRG.294351
ENSBTAG00000007875	MSTRG.294351
ENSBTAG00000006118	MSTRG.294351
ENSBTAG00000018729	MSTRG.294351
ENSBTAG00000012357	MSTRG.294351
ENSBTAG00000009154	MSTRG.294351
ENSBTAG00000010256	MSTRG.294351
ENSBTAG00000044340	MSTRG.294351
ENSBTAG00000013116	MSTRG.294351
ENSBTAG00000019907	MSTRG.294351
ENSBTAG00000010167	MSTRG.294351
ENSBTAG00000017486	MSTRG.294351
ENSBTAG00000017352	MSTRG.294351
ENSBTAG00000019834	MSTRG.294351
ENSBTAG00000032806	MSTRG.294351
ENSBTAG00000015321	MSTRG.294351
ENSBTAG00000018405	MSTRG.294351
ENSBTAG00000042521	MSTRG.294351
ENSBTAG00000012267	MSTRG.294351
ENSBTAG00000003494	MSTRG.294351
ENSBTAG00000003695	MSTRG.294351
ENSBTAG00000040368	MSTRG.294351
ENSBTAG00000020911	MSTRG.294351
ENSBTAG00000007962	MSTRG.294351
ENSBTAG00000021452	MSTRG.294351
ENSBTAG00000019193	MSTRG.294351
ENSBTAG00000043556	MSTRG.294351
ENSBTAG00000042159	MSTRG.294351
ENSBTAG00000006614	MSTRG.294351
ENSBTAG00000002051	MSTRG.294351
ENSBTAG00000015277	MSTRG.294351
ENSBTAG00000009242	MSTRG.294351
ENSBTAG00000025308	MSTRG.294351
ENSBTAG00000018454	MSTRG.294351
ENSBTAG00000020314	MSTRG.294351
ENSBTAG00000003851	MSTRG.294351
ENSBTAG00000039313	MSTRG.294351
ENSBTAG00000021948	MSTRG.294351
ENSBTAG00000037977	MSTRG.294351
ENSBTAG00000044074	MSTRG.294351
ENSBTAG00000045209	MSTRG.294351
ENSBTAG00000002720	MSTRG.294351
ENSBTAG00000012876	MSTRG.294351
ENSBTAG00000019463	MSTRG.294351
ENSBTAG00000045956	MSTRG.294351
ENSBTAG00000014079	MSTRG.294351
ENSBTAG00000009439	MSTRG.294351
ENSBTAG00000001508	MSTRG.294351
ENSBTAG00000018469	MSTRG.294351
ENSBTAG00000006786	MSTRG.294351
ENSBTAG00000000551	MSTRG.294351
ENSBTAG00000031473	MSTRG.294351
ENSBTAG00000006790	MSTRG.294351
ENSBTAG00000014057	MSTRG.294351
ENSBTAG00000043564	MSTRG.294351
ENSBTAG00000003546	MSTRG.294351
ENSBTAG00000012907	MSTRG.294351
ENSBTAG00000012797	MSTRG.294351
ENSBTAG00000006175	MSTRG.294351
ENSBTAG00000017776	MSTRG.294351
ENSBTAG00000027932	MSTRG.294351
ENSBTAG00000047534	MSTRG.294351
ENSBTAG00000033648	MSTRG.294351
ENSBTAG00000012586	MSTRG.294351
ENSBTAG00000014351	MSTRG.294351
ENSBTAG00000013557	MSTRG.294351
ENSBTAG00000042806	MSTRG.294351
ENSBTAG00000013858	MSTRG.294351
ENSBTAG00000025964	MSTRG.294351
ENSBTAG00000012010	MSTRG.294351
ENSBTAG00000043987	MSTRG.294351
ENSBTAG00000047491	MSTRG.294351
ENSBTAG00000020658	MSTRG.294351
ENSBTAG00000006328	MSTRG.294351
ENSBTAG00000003501	MSTRG.294351
ENSBTAG00000042471	MSTRG.294351
ENSBTAG00000008386	MSTRG.294351
ENSBTAG00000024387	MSTRG.294351
ENSBTAG00000002086	MSTRG.294351
ENSBTAG00000010460	MSTRG.294351
ENSBTAG00000008414	MSTRG.294351
ENSBTAG00000013143	MSTRG.294351
ENSBTAG00000000363	MSTRG.294351
ENSBTAG00000003532	MSTRG.294351
ENSBTAG00000019821	MSTRG.294351
ENSBTAG00000019516	MSTRG.294351
ENSBTAG00000007123	MSTRG.294351
ENSBTAG00000006252	MSTRG.294351
ENSBTAG00000044844	MSTRG.294351
ENSBTAG00000020422	MSTRG.294351
ENSBTAG00000012418	MSTRG.294351
ENSBTAG00000047008	MSTRG.294351
ENSBTAG00000015379	MSTRG.294351
ENSBTAG00000044015	MSTRG.294351
ENSBTAG00000006955	MSTRG.294351
ENSBTAG00000011683	MSTRG.294351
ENSBTAG00000000137	MSTRG.294351
ENSBTAG00000038477	MSTRG.294351
ENSBTAG00000017729	MSTRG.294351
ENSBTAG00000014181	MSTRG.294351
ENSBTAG00000039871	MSTRG.294351
ENSBTAG00000008482	MSTRG.294351
ENSBTAG00000015474	MSTRG.294351
ENSBTAG00000014719	MSTRG.294351
ENSBTAG00000035438	MSTRG.294351
ENSBTAG00000047092	MSTRG.294351
ENSBTAG00000046131	MSTRG.294351
ENSBTAG00000017067	MSTRG.119672
ENSBTAG00000038748	MSTRG.119672
ENSBTAG00000027787	MSTRG.119672
ENSBTAG00000000141	MSTRG.119672
ENSBTAG00000046681	MSTRG.119672
ENSBTAG00000042417	MSTRG.119672
ENSBTAG00000037013	MSTRG.119672
ENSBTAG00000037461	MSTRG.119672
ENSBTAG00000021802	MSTRG.119672
ENSBTAG00000018020	MSTRG.119672
ENSBTAG00000014655	MSTRG.119672
ENSBTAG00000044208	MSTRG.119672
ENSBTAG00000014794	MSTRG.119672
ENSBTAG00000042950	MSTRG.119672
ENSBTAG00000042860	MSTRG.119672
ENSBTAG00000044855	MSTRG.119672
ENSBTAG00000015951	MSTRG.119672
ENSBTAG00000021116	MSTRG.119672
ENSBTAG00000001627	MSTRG.119672
ENSBTAG00000037756	MSTRG.119672
ENSBTAG00000001425	MSTRG.119672
ENSBTAG00000042461	MSTRG.119672
ENSBTAG00000039413	MSTRG.119672
ENSBTAG00000003372	MSTRG.119672
ENSBTAG00000043556	MSTRG.119672
ENSBTAG00000006124	MSTRG.119672
ENSBTAG00000003851	MSTRG.119672
ENSBTAG00000018729	MSTRG.119672
ENSBTAG00000015839	MSTRG.119672
ENSBTAG00000014118	MSTRG.119672
ENSBTAG00000015781	MSTRG.119672
ENSBTAG00000013946	MSTRG.119672
ENSBTAG00000037257	MSTRG.119672
ENSBTAG00000043036	MSTRG.119672
ENSBTAG00000001160	MSTRG.119672
ENSBTAG00000006392	MSTRG.119672
ENSBTAG00000008429	MSTRG.119672
ENSBTAG00000014089	MSTRG.119672
ENSBTAG00000015474	MSTRG.119672
ENSBTAG00000002698	MSTRG.119672
ENSBTAG00000013772	MSTRG.119672
ENSBTAG00000044844	MSTRG.119672
ENSBTAG00000012907	MSTRG.119672
ENSBTAG00000016744	MSTRG.119672
ENSBTAG00000013098	MSTRG.119672
ENSBTAG00000020270	MSTRG.119672
ENSBTAG00000013916	MSTRG.119672
ENSBTAG00000031473	MSTRG.119672
ENSBTAG00000000137	MSTRG.119672
ENSBTAG00000017177	MSTRG.119672
ENSBTAG00000003532	MSTRG.119672
ENSBTAG00000015362	MSTRG.119672
ENSBTAG00000043243	MSTRG.119672
ENSBTAG00000014057	MSTRG.119672
ENSBTAG00000043550	MSTRG.119672
ENSBTAG00000035584	MSTRG.119672
ENSBTAG00000020973	MSTRG.119672
ENSBTAG00000009389	MSTRG.119672
ENSBTAG00000035995	MSTRG.119672
ENSBTAG00000003547	MSTRG.119672
ENSBTAG00000000767	MSTRG.119672
ENSBTAG00000000721	MSTRG.119672
ENSBTAG00000005757	MSTRG.119672
ENSBTAG00000006252	MSTRG.119672
ENSBTAG00000008301	MSTRG.119672
ENSBTAG00000033531	MSTRG.119672
ENSBTAG00000020422	MSTRG.119672
ENSBTAG00000005523	MSTRG.119672
ENSBTAG00000019341	MSTRG.119672
ENSBTAG00000046903	MSTRG.119672
ENSBTAG00000015604	MSTRG.119672
ENSBTAG00000021520	MSTRG.119672
ENSBTAG00000010460	MSTRG.119672
ENSBTAG00000044015	MSTRG.119672
ENSBTAG00000042206	MSTRG.119672
ENSBTAG00000011683	MSTRG.119672
ENSBTAG00000042833	MSTRG.119672
ENSBTAG00000031696	MSTRG.119672
ENSBTAG00000001712	MSTRG.119672
ENSBTAG00000015148	MSTRG.119672
ENSBTAG00000014181	MSTRG.119672
ENSBTAG00000043081	MSTRG.119672
ENSBTAG00000020523	MSTRG.119672
ENSBTAG00000042298	MSTRG.119672
ENSBTAG00000009441	MSTRG.119672
ENSBTAG00000013941	MSTRG.119672
ENSBTAG00000013412	MSTRG.119672
ENSBTAG00000015307	MSTRG.119672
ENSBTAG00000016740	MSTRG.119672
ENSBTAG00000045306	MSTRG.119672
ENSBTAG00000045379	MSTRG.119672
ENSBTAG00000002086	MSTRG.119672
ENSBTAG00000043392	MSTRG.119672
ENSBTAG00000010871	MSTRG.119672
ENSBTAG00000007961	MSTRG.119672
ENSBTAG00000001628	MSTRG.119672
ENSBTAG00000000707	MSTRG.119672
ENSBTAG00000001790	MSTRG.119672
ENSBTAG00000014771	MSTRG.119672
ENSBTAG00000047174	MSTRG.119672
ENSBTAG00000021452	MSTRG.119672
ENSBTAG00000037977	MSTRG.119672
ENSBTAG00000031014	MSTRG.119672
ENSBTAG00000010063	MSTRG.119672
ENSBTAG00000019079	MSTRG.119672
ENSBTAG00000045209	MSTRG.119672
ENSBTAG00000016855	MSTRG.119672
ENSBTAG00000042159	MSTRG.119672
ENSBTAG00000019463	MSTRG.119672
ENSBTAG00000034985	MSTRG.119672
ENSBTAG00000008883	MSTRG.119672
ENSBTAG00000016328	MSTRG.119672
ENSBTAG00000042240	MSTRG.119672
ENSBTAG00000029865	MSTRG.119672
ENSBTAG00000019193	MSTRG.119672
ENSBTAG00000025964	MSTRG.119672
ENSBTAG00000007875	MSTRG.119672
ENSBTAG00000008293	MSTRG.119672
ENSBTAG00000006328	MSTRG.119672
ENSBTAG00000005726	MSTRG.119672
ENSBTAG00000014079	MSTRG.119672
ENSBTAG00000013309	MSTRG.119672
ENSBTAG00000018936	MSTRG.119672
ENSBTAG00000006916	MSTRG.119672
ENSBTAG00000042806	MSTRG.119672
ENSBTAG00000012507	MSTRG.119672
ENSBTAG00000043261	MSTRG.119672
ENSBTAG00000005898	MSTRG.119672
ENSBTAG00000016208	MSTRG.119672
ENSBTAG00000003546	MSTRG.119672
ENSBTAG00000015980	MSTRG.119672
ENSBTAG00000007606	MSTRG.161616
ENSBTAG00000006893	MSTRG.161616
ENSBTAG00000003851	MSTRG.161616
ENSBTAG00000032839	MSTRG.161616
ENSBTAG00000047874	MSTRG.161616
ENSBTAG00000019463	MSTRG.161616
ENSBTAG00000009638	MSTRG.161616
ENSBTAG00000017177	MSTRG.161616
ENSBTAG00000025402	MSTRG.161616
ENSBTAG00000037977	MSTRG.161616
ENSBTAG00000021172	MSTRG.161616
ENSBTAG00000019133	MSTRG.161616
ENSBTAG00000001160	MSTRG.161616
ENSBTAG00000007127	MSTRG.161616
ENSBTAG00000003419	MSTRG.161616
ENSBTAG00000005726	MSTRG.161616
ENSBTAG00000004077	MSTRG.161616
ENSBTAG00000018924	MSTRG.161616
ENSBTAG00000024199	MSTRG.161616
ENSBTAG00000015604	MSTRG.161616
ENSBTAG00000021520	MSTRG.161616
ENSBTAG00000002697	MSTRG.161616
ENSBTAG00000039406	MSTRG.161616
ENSBTAG00000001660	MSTRG.161616
ENSBTAG00000015138	MSTRG.161616
ENSBTAG00000019937	MSTRG.161616
ENSBTAG00000005514	MSTRG.161616
ENSBTAG00000015329	MSTRG.161616
ENSBTAG00000009389	MSTRG.161616
ENSBTAG00000014786	MSTRG.161616
ENSBTAG00000045290	MSTRG.161616
ENSBTAG00000005653	MSTRG.161616
ENSBTAG00000014079	MSTRG.161616
ENSBTAG00000018436	MSTRG.161616
ENSBTAG00000002528	MSTRG.161616
ENSBTAG00000013757	MSTRG.161616
ENSBTAG00000010838	MSTRG.161616
ENSBTAG00000005571	MSTRG.161616
ENSBTAG00000013460	MSTRG.161616
ENSBTAG00000004376	MSTRG.161616
ENSBTAG00000004334	MSTRG.161616
ENSBTAG00000023018	MSTRG.161616
ENSBTAG00000039513	MSTRG.161616
ENSBTAG00000046524	MSTRG.161616
ENSBTAG00000000359	MSTRG.161616
ENSBTAG00000009305	MSTRG.161616
ENSBTAG00000009343	MSTRG.161616
ENSBTAG00000046309	MSTRG.161616
ENSBTAG00000012678	MSTRG.161616
ENSBTAG00000039313	MSTRG.161616
ENSBTAG00000000108	MSTRG.161616
ENSBTAG00000044074	MSTRG.161616
ENSBTAG00000001737	MSTRG.161616
ENSBTAG00000002520	MSTRG.161616
ENSBTAG00000002128	MSTRG.161616
ENSBTAG00000012878	MSTRG.161616
ENSBTAG00000014655	MSTRG.161616
ENSBTAG00000013238	MSTRG.161616
ENSBTAG00000002086	MSTRG.161616
ENSBTAG00000016387	MSTRG.161616
ENSBTAG00000002242	MSTRG.161616
ENSBTAG00000016799	MSTRG.161616
ENSBTAG00000004564	MSTRG.161616
ENSBTAG00000001497	MSTRG.161616
ENSBTAG00000012586	MSTRG.161616
ENSBTAG00000046786	MSTRG.161616
ENSBTAG00000006663	MSTRG.161616
ENSBTAG00000042504	MSTRG.161616
ENSBTAG00000042806	MSTRG.161616
ENSBTAG00000013563	MSTRG.161616
ENSBTAG00000037756	MSTRG.161616
ENSBTAG00000022681	MSTRG.161616
ENSBTAG00000008361	MSTRG.161616
ENSBTAG00000039296	MSTRG.161616
ENSBTAG00000018824	MSTRG.161616
ENSBTAG00000047482	MSTRG.161616
ENSBTAG00000018372	MSTRG.161616
ENSBTAG00000019359	MSTRG.161616
ENSBTAG00000001055	MSTRG.161616
ENSBTAG00000021461	MSTRG.161616
ENSBTAG00000001827	MSTRG.161616
ENSBTAG00000043956	MSTRG.161616
ENSBTAG00000012988	MSTRG.161616
ENSBTAG00000013830	MSTRG.161616
ENSBTAG00000045209	MSTRG.161616
ENSBTAG00000043268	MSTRG.161616
ENSBTAG00000003494	MSTRG.161616
ENSBTAG00000027173	MSTRG.161616
ENSBTAG00000016199	MSTRG.161616
ENSBTAG00000002769	MSTRG.161616
ENSBTAG00000006252	MSTRG.161616
ENSBTAG00000002698	MSTRG.161616
ENSBTAG00000012552	MSTRG.161616
ENSBTAG00000042433	MSTRG.161616
ENSBTAG00000011626	MSTRG.161616
ENSBTAG00000019621	MSTRG.161616
ENSBTAG00000032427	MSTRG.161616
ENSBTAG00000006614	MSTRG.161616
ENSBTAG00000042706	MSTRG.161616
ENSBTAG00000021872	MSTRG.161616
ENSBTAG00000014722	MSTRG.161616
ENSBTAG00000015379	MSTRG.161616
ENSBTAG00000010878	MSTRG.161616
ENSBTAG00000002650	MSTRG.161616
ENSBTAG00000004246	MSTRG.161616
ENSBTAG00000001071	MSTRG.161616
ENSBTAG00000044891	MSTRG.161616
ENSBTAG00000011155	MSTRG.161616
ENSBTAG00000003291	MSTRG.161616
ENSBTAG00000014393	MSTRG.161616
ENSBTAG00000017836	MSTRG.161616
ENSBTAG00000016878	MSTRG.161616
ENSBTAG00000006666	MSTRG.161616
ENSBTAG00000000137	MSTRG.161616
ENSBTAG00000043981	MSTRG.161616
ENSBTAG00000003532	MSTRG.161616
ENSBTAG00000019821	MSTRG.161616
ENSBTAG00000006371	MSTRG.161616
ENSBTAG00000015362	MSTRG.161616
ENSBTAG00000022847	MSTRG.161616
ENSBTAG00000018086	MSTRG.161616
ENSBTAG00000043243	MSTRG.161616
ENSBTAG00000014316	MSTRG.161616
ENSBTAG00000018557	MSTRG.161616
ENSBTAG00000020312	MSTRG.161616
ENSBTAG00000006907	MSTRG.161616
ENSBTAG00000012010	MSTRG.161616
ENSBTAG00000013652	MSTRG.161616
ENSBTAG00000034551	MSTRG.161616
ENSBTAG00000005987	MSTRG.161616
ENSBTAG00000004587	MSTRG.161616
ENSBTAG00000007111	MSTRG.161616
ENSBTAG00000006244	MSTRG.161616
ENSBTAG00000020061	MSTRG.161616
ENSBTAG00000046974	MSTRG.161616
ENSBTAG00000015352	MSTRG.161616
ENSBTAG00000042180	MSTRG.161616
ENSBTAG00000017143	MSTRG.161616
ENSBTAG00000044150	MSTRG.161616
ENSBTAG00000011916	MSTRG.161616
ENSBTAG00000019806	MSTRG.161616
ENSBTAG00000011540	MSTRG.161616
ENSBTAG00000011860	MSTRG.161616
ENSBTAG00000015939	MSTRG.161616
ENSBTAG00000014433	MSTRG.161616
ENSBTAG00000003699	MSTRG.161616
ENSBTAG00000021039	MSTRG.161616
ENSBTAG00000005757	MSTRG.161616
ENSBTAG00000003148	MSTRG.161616
ENSBTAG00000015025	MSTRG.161616
ENSBTAG00000020422	MSTRG.161616
ENSBTAG00000012659	MSTRG.161616
ENSBTAG00000016140	MSTRG.161616
ENSBTAG00000012250	MSTRG.161616
ENSBTAG00000002527	MSTRG.161616
ENSBTAG00000010627	MSTRG.161616
ENSBTAG00000044758	MSTRG.161616
ENSBTAG00000001508	MSTRG.161616
ENSBTAG00000011571	MSTRG.161616
ENSBTAG00000010292	MSTRG.161616
ENSBTAG00000020661	MSTRG.161616
ENSBTAG00000008370	MSTRG.161616
ENSBTAG00000045530	MSTRG.161616
ENSBTAG00000044837	MSTRG.161616
ENSBTAG00000031082	MSTRG.161616
ENSBTAG00000046912	MSTRG.161616
ENSBTAG00000006033	MSTRG.161616
ENSBTAG00000045668	MSTRG.161616
ENSBTAG00000043157	MSTRG.161616
ENSBTAG00000017496	MSTRG.161616
ENSBTAG00000037461	MSTRG.161616
ENSBTAG00000042662	MSTRG.161616
ENSBTAG00000046622	MSTRG.161616
ENSBTAG00000003963	MSTRG.161616
ENSBTAG00000046888	MSTRG.161616
ENSBTAG00000045818	MSTRG.161616
ENSBTAG00000016560	MSTRG.161616
ENSBTAG00000017211	MSTRG.161616
ENSBTAG00000010670	MSTRG.161616
ENSBTAG00000047737	MSTRG.161616
ENSBTAG00000048185	MSTRG.161616
ENSBTAG00000045502	MSTRG.161616
ENSBTAG00000005476	MSTRG.161616
ENSBTAG00000045781	MSTRG.161616
ENSBTAG00000019543	MSTRG.161616
ENSBTAG00000038568	MSTRG.161616
ENSBTAG00000038115	MSTRG.161616
ENSBTAG00000034368	MSTRG.161616
ENSBTAG00000006117	MSTRG.161616
ENSBTAG00000012683	MSTRG.161616
ENSBTAG00000015178	MSTRG.173653
ENSBTAG00000002715	MSTRG.173653
ENSBTAG00000043561	MSTRG.173653
ENSBTAG00000013799	MSTRG.173653
ENSBTAG00000009696	MSTRG.173653
ENSBTAG00000008412	MSTRG.173653
ENSBTAG00000012808	MSTRG.173653
ENSBTAG00000017183	MSTRG.173653
ENSBTAG00000043347	MSTRG.186842
ENSBTAG00000034871	MSTRG.186842
ENSBTAG00000006125	MSTRG.186842
ENSBTAG00000021076	MSTRG.186842
ENSBTAG00000045493	MSTRG.186842
ENSBTAG00000006204	MSTRG.186842
ENSBTAG00000029853	MSTRG.186842
ENSBTAG00000040208	MSTRG.186842
ENSBTAG00000043460	MSTRG.186842
ENSBTAG00000013322	MSTRG.186842
ENSBTAG00000035584	MSTRG.186842
ENSBTAG00000043560	MSTRG.186842
ENSBTAG00000023563	MSTRG.186842
ENSBTAG00000019912	MSTRG.186842
ENSBTAG00000013093	MSTRG.186842
ENSBTAG00000000292	MSTRG.186842
ENSBTAG00000012072	MSTRG.186842
ENSBTAG00000043560	MSTRG.189798
ENSBTAG00000019912	MSTRG.189798
ENSBTAG00000037953	MSTRG.189798
ENSBTAG00000042256	MSTRG.189798
ENSBTAG00000021652	MSTRG.189798
ENSBTAG00000009824	MSTRG.189798
ENSBTAG00000048258	MSTRG.189798
ENSBTAG00000004271	MSTRG.189798
ENSBTAG00000042718	MSTRG.189798
ENSBTAG00000004987	MSTRG.189798
ENSBTAG00000013025	MSTRG.189798
ENSBTAG00000043590	MSTRG.189798
ENSBTAG00000000628	MSTRG.194116
ENSBTAG00000047923	MSTRG.194116
ENSBTAG00000039334	MSTRG.194116
ENSBTAG00000015268	MSTRG.194116
ENSBTAG00000006752	MSTRG.194116
ENSBTAG00000000510	MSTRG.194116
ENSBTAG00000038233	MSTRG.194116
ENSBTAG00000013017	MSTRG.194116
ENSBTAG00000037953	MSTRG.194116
ENSBTAG00000021652	MSTRG.194116
ENSBTAG00000005385	MSTRG.194116
ENSBTAG00000043079	MSTRG.194116
ENSBTAG00000042602	MSTRG.195652
ENSBTAG00000047200	MSTRG.195652
ENSBTAG00000002715	MSTRG.195652
ENSBTAG00000014719	MSTRG.195652
ENSBTAG00000007689	MSTRG.195652
ENSBTAG00000015178	MSTRG.195652
ENSBTAG00000007906	MSTRG.195652
ENSBTAG00000037953	MSTRG.195652
ENSBTAG00000042256	MSTRG.195652
ENSBTAG00000047512	MSTRG.195652
ENSBTAG00000011733	MSTRG.195652
ENSBTAG00000042781	MSTRG.196618
ENSBTAG00000003851	MSTRG.196618
ENSBTAG00000009462	MSTRG.196618
ENSBTAG00000043556	MSTRG.196618
ENSBTAG00000005726	MSTRG.196618
ENSBTAG00000031473	MSTRG.196618
ENSBTAG00000020012	MSTRG.196618
ENSBTAG00000000137	MSTRG.196618
ENSBTAG00000019821	MSTRG.196618
ENSBTAG00000014057	MSTRG.196618
ENSBTAG00000003547	MSTRG.196618
ENSBTAG00000047761	MSTRG.196618
ENSBTAG00000012878	MSTRG.196618
ENSBTAG00000013309	MSTRG.196618
ENSBTAG00000008883	MSTRG.196618
ENSBTAG00000015379	MSTRG.196618
ENSBTAG00000043013	MSTRG.196618
ENSBTAG00000043561	MSTRG.196618
ENSBTAG00000038477	MSTRG.196618
ENSBTAG00000017729	MSTRG.196618
ENSBTAG00000037977	MSTRG.196618
ENSBTAG00000020886	MSTRG.196618
ENSBTAG00000019463	MSTRG.196618
ENSBTAG00000002045	MSTRG.196618
ENSBTAG00000013308	MSTRG.196618
ENSBTAG00000002086	MSTRG.196618
ENSBTAG00000026909	MSTRG.196618
ENSBTAG00000015604	MSTRG.196618
ENSBTAG00000021520	MSTRG.196618
ENSBTAG00000034662	MSTRG.196618
ENSBTAG00000047341	MSTRG.196618
ENSBTAG00000012586	MSTRG.196618
ENSBTAG00000007961	MSTRG.196618
ENSBTAG00000014351	MSTRG.196618
ENSBTAG00000008916	MSTRG.196618
ENSBTAG00000013557	MSTRG.196618
ENSBTAG00000020566	MSTRG.196618
ENSBTAG00000021452	MSTRG.196618
ENSBTAG00000020658	MSTRG.196618
ENSBTAG00000019079	MSTRG.196618
ENSBTAG00000003546	MSTRG.196618
ENSBTAG00000027173	MSTRG.196618
ENSBTAG00000007123	MSTRG.196618
ENSBTAG00000015474	MSTRG.196618
ENSBTAG00000003419	MSTRG.196618
ENSBTAG00000015025	MSTRG.196618
ENSBTAG00000016744	MSTRG.196618
ENSBTAG00000019509	MSTRG.196618
ENSBTAG00000012797	MSTRG.196618
ENSBTAG00000015178	MSTRG.196618
ENSBTAG00000021116	MSTRG.196618
ENSBTAG00000003532	MSTRG.196618
ENSBTAG00000012010	MSTRG.196618
ENSBTAG00000005416	MSTRG.196618
ENSBTAG00000008293	MSTRG.196618
ENSBTAG00000023218	MSTRG.196618
ENSBTAG00000013412	MSTRG.196618
ENSBTAG00000035293	MSTRG.196618
ENSBTAG00000005694	MSTRG.196618
ENSBTAG00000006252	MSTRG.196618
ENSBTAG00000042159	MSTRG.196618
ENSBTAG00000020422	MSTRG.196618
ENSBTAG00000014079	MSTRG.196618
ENSBTAG00000012250	MSTRG.196618
ENSBTAG00000001508	MSTRG.196618
ENSBTAG00000014719	MSTRG.196618
ENSBTAG00000013254	MSTRG.196618
ENSBTAG00000003963	MSTRG.196618
ENSBTAG00000045668	MSTRG.196618
ENSBTAG00000043157	MSTRG.196618
ENSBTAG00000047512	MSTRG.196618
ENSBTAG00000046888	MSTRG.196618
ENSBTAG00000017211	MSTRG.196618
ENSBTAG00000044837	MSTRG.196618
ENSBTAG00000009455	MSTRG.196618
ENSBTAG00000042602	MSTRG.26149
ENSBTAG00000047200	MSTRG.26149
ENSBTAG00000002715	MSTRG.26149
ENSBTAG00000014719	MSTRG.26149
ENSBTAG00000007689	MSTRG.26149
ENSBTAG00000015178	MSTRG.26149
ENSBTAG00000007906	MSTRG.26149
ENSBTAG00000037953	MSTRG.26149
ENSBTAG00000042256	MSTRG.26149
ENSBTAG00000047512	MSTRG.26149
ENSBTAG00000039334	MSTRG.269542
ENSBTAG00000047923	MSTRG.269542
ENSBTAG00000034560	MSTRG.269542
ENSBTAG00000000628	MSTRG.269542
ENSBTAG00000002203	MSTRG.269542
ENSBTAG00000046532	MSTRG.269542
ENSBTAG00000040607	MSTRG.269542
ENSBTAG00000005385	MSTRG.269542
ENSBTAG00000016975	MSTRG.269542
ENSBTAG00000006387	MSTRG.59090
ENSBTAG00000025502	MSTRG.59090
ENSBTAG00000013698	MSTRG.59090
ENSBTAG00000046879	MSTRG.59090
ENSBTAG00000004203	MSTRG.59090
ENSBTAG00000009686	MSTRG.59090
ENSBTAG00000011933	MSTRG.59090
ENSBTAG00000046476	MSTRG.59090
ENSBTAG00000003539	MSTRG.59090
ENSBTAG00000044126	MSTRG.59090
ENSBTAG00000013134	MSTRG.59090
ENSBTAG00000038702	MSTRG.59090
ENSBTAG00000034442	MSTRG.59090
ENSBTAG00000047670	MSTRG.59090
ENSBTAG00000046794	MSTRG.59090
ENSBTAG00000022084	MSTRG.59090
ENSBTAG00000005234	MSTRG.59090
ENSBTAG00000034090	MSTRG.59090
ENSBTAG00000038737	MSTRG.59090
ENSBTAG00000017783	MSTRG.59090
ENSBTAG00000020904	MSTRG.59090
ENSBTAG00000009460	MSTRG.59090
ENSBTAG00000020329	MSTRG.59090
ENSBTAG00000017162	MSTRG.59090
ENSBTAG00000023920	MSTRG.59090
ENSBTAG00000044680	MSTRG.59090
ENSBTAG00000017146	MSTRG.59090
ENSBTAG00000012390	MSTRG.59090
ENSBTAG00000008932	MSTRG.59090
ENSBTAG00000013778	MSTRG.59090
ENSBTAG00000021316	MSTRG.59090
ENSBTAG00000018502	MSTRG.59090
ENSBTAG00000015140	MSTRG.59090
ENSBTAG00000026495	MSTRG.59090
ENSBTAG00000012182	MSTRG.59090
ENSBTAG00000011646	MSTRG.59090
ENSBTAG00000021977	MSTRG.59090
ENSBTAG00000009459	MSTRG.59090
ENSBTAG00000015208	MSTRG.59090
ENSBTAG00000011056	MSTRG.59090
ENSBTAG00000017354	MSTRG.59090
ENSBTAG00000001527	MSTRG.59090
ENSBTAG00000018902	MSTRG.59090
ENSBTAG00000001241	MSTRG.59090
ENSBTAG00000008294	MSTRG.59090
ENSBTAG00000037906	MSTRG.59090
ENSBTAG00000001298	MSTRG.59090
ENSBTAG00000007553	MSTRG.59090
ENSBTAG00000037581	MSTRG.59090
ENSBTAG00000001293	MSTRG.59090
ENSBTAG00000021252	MSTRG.59090
ENSBTAG00000020335	MSTRG.59090
ENSBTAG00000009362	MSTRG.59090
ENSBTAG00000009639	MSTRG.59090
ENSBTAG00000017249	MSTRG.59090
ENSBTAG00000001136	MSTRG.59090
ENSBTAG00000039486	MSTRG.59090
ENSBTAG00000011456	MSTRG.59090
ENSBTAG00000014390	MSTRG.59090
ENSBTAG00000017475	MSTRG.59090
ENSBTAG00000020539	MSTRG.59090
ENSBTAG00000018691	MSTRG.59090
ENSBTAG00000004099	MSTRG.59090
ENSBTAG00000001059	MSTRG.59090
ENSBTAG00000017350	MSTRG.59090
ENSBTAG00000021272	MSTRG.59090
ENSBTAG00000030974	MSTRG.59090
ENSBTAG00000010484	MSTRG.59090
ENSBTAG00000011266	MSTRG.59090
ENSBTAG00000016432	MSTRG.59090
ENSBTAG00000005490	MSTRG.59090
ENSBTAG00000007791	MSTRG.59090
ENSBTAG00000016784	MSTRG.59090
ENSBTAG00000018179	MSTRG.59090
ENSBTAG00000021537	MSTRG.59090
ENSBTAG00000008192	MSTRG.59090
ENSBTAG00000004804	MSTRG.59090
ENSBTAG00000033167	MSTRG.59090
ENSBTAG00000015394	MSTRG.59090
ENSBTAG00000020159	MSTRG.59090
ENSBTAG00000012041	MSTRG.59090
ENSBTAG00000004226	MSTRG.59090
ENSBTAG00000034430	MSTRG.59090
ENSBTAG00000000377	MSTRG.59090
ENSBTAG00000005845	MSTRG.59090
ENSBTAG00000012377	MSTRG.59090
ENSBTAG00000008556	MSTRG.59090
ENSBTAG00000002283	MSTRG.59090
ENSBTAG00000005846	MSTRG.59090
ENSBTAG00000021700	MSTRG.59090
ENSBTAG00000009072	MSTRG.59090
ENSBTAG00000003290	MSTRG.59090
ENSBTAG00000016057	MSTRG.59090
ENSBTAG00000016580	MSTRG.59090
ENSBTAG00000013680	MSTRG.59090
ENSBTAG00000038221	MSTRG.59090
ENSBTAG00000033143	MSTRG.59090
ENSBTAG00000004788	MSTRG.59090
ENSBTAG00000039090	MSTRG.59090
ENSBTAG00000007835	MSTRG.59090
ENSBTAG00000016319	MSTRG.59090
ENSBTAG00000005353	MSTRG.59090
ENSBTAG00000019726	MSTRG.59090
ENSBTAG00000015350	MSTRG.59090
ENSBTAG00000020147	MSTRG.59090
ENSBTAG00000015587	MSTRG.59090
ENSBTAG00000001090	MSTRG.59090
ENSBTAG00000004318	MSTRG.59090
ENSBTAG00000029925	MSTRG.59090
ENSBTAG00000008155	MSTRG.59090
ENSBTAG00000010392	MSTRG.59090
ENSBTAG00000039571	MSTRG.59090
ENSBTAG00000037882	MSTRG.59090
ENSBTAG00000030259	MSTRG.59090
ENSBTAG00000011137	MSTRG.59090
ENSBTAG00000013983	MSTRG.59090
ENSBTAG00000022917	MSTRG.59090
ENSBTAG00000027182	MSTRG.59090
ENSBTAG00000016513	MSTRG.59090
ENSBTAG00000037832	MSTRG.59090
ENSBTAG00000032198	MSTRG.59090
ENSBTAG00000017463	MSTRG.59090
ENSBTAG00000017846	MSTRG.59090
ENSBTAG00000030979	MSTRG.59090
ENSBTAG00000022013	MSTRG.59090
ENSBTAG00000010658	MSTRG.59090
ENSBTAG00000017120	MSTRG.59090
ENSBTAG00000001700	MSTRG.59090
ENSBTAG00000016791	MSTRG.59090
ENSBTAG00000037858	MSTRG.59090
ENSBTAG00000013730	MSTRG.59090
ENSBTAG00000018240	MSTRG.59090
ENSBTAG00000033221	MSTRG.59090
ENSBTAG00000002065	MSTRG.59090
ENSBTAG00000009844	MSTRG.59090
ENSBTAG00000018593	MSTRG.59090
ENSBTAG00000020764	MSTRG.59090
ENSBTAG00000004905	MSTRG.59090
ENSBTAG00000021955	MSTRG.59090
ENSBTAG00000002781	MSTRG.59090
ENSBTAG00000014840	MSTRG.59090
ENSBTAG00000005127	MSTRG.59090
ENSBTAG00000005390	MSTRG.59090
ENSBTAG00000000290	MSTRG.59090
ENSBTAG00000014335	MSTRG.59090
ENSBTAG00000015972	MSTRG.59090
ENSBTAG00000005674	MSTRG.59090
ENSBTAG00000043306	MSTRG.59090
ENSBTAG00000046648	MSTRG.59090
ENSBTAG00000006934	MSTRG.59090
ENSBTAG00000017279	MSTRG.59090
ENSBTAG00000004019	MSTRG.59090
ENSBTAG00000005997	MSTRG.59090
ENSBTAG00000003752	MSTRG.59090
ENSBTAG00000008936	MSTRG.59090
ENSBTAG00000012656	MSTRG.59090
ENSBTAG00000021775	MSTRG.59090
ENSBTAG00000010502	MSTRG.59090
ENSBTAG00000019246	MSTRG.59090
ENSBTAG00000039618	MSTRG.59090
ENSBTAG00000035697	MSTRG.59090
ENSBTAG00000047345	MSTRG.59090
ENSBTAG00000019772	MSTRG.59090
ENSBTAG00000021019	MSTRG.59090
ENSBTAG00000011793	MSTRG.59090
ENSBTAG00000045880	MSTRG.59090
ENSBTAG00000015241	MSTRG.59090
ENSBTAG00000021048	MSTRG.59090
ENSBTAG00000007704	MSTRG.59090
ENSBTAG00000012117	MSTRG.59090
ENSBTAG00000010566	MSTRG.59090
ENSBTAG00000000224	MSTRG.59090
ENSBTAG00000020809	MSTRG.59090
ENSBTAG00000020144	MSTRG.59090
ENSBTAG00000001394	MSTRG.59090
ENSBTAG00000017691	MSTRG.59090
ENSBTAG00000022005	MSTRG.59090
ENSBTAG00000018479	MSTRG.59090
ENSBTAG00000016511	MSTRG.59090
ENSBTAG00000005105	MSTRG.59090
ENSBTAG00000047376	MSTRG.59090
ENSBTAG00000039764	MSTRG.59090
ENSBTAG00000006039	MSTRG.59090
ENSBTAG00000030246	MSTRG.59090
ENSBTAG00000004695	MSTRG.59090
ENSBTAG00000003329	MSTRG.59090
ENSBTAG00000017602	MSTRG.59090
ENSBTAG00000032819	MSTRG.59090
ENSBTAG00000002931	MSTRG.59090
ENSBTAG00000031810	MSTRG.59090
ENSBTAG00000001880	MSTRG.59090
ENSBTAG00000021693	MSTRG.59090
ENSBTAG00000020390	MSTRG.59090
ENSBTAG00000031941	MSTRG.59090
ENSBTAG00000015254	MSTRG.59090
ENSBTAG00000003072	MSTRG.59090
ENSBTAG00000019949	MSTRG.59090
ENSBTAG00000044868	MSTRG.59090
ENSBTAG00000009924	MSTRG.59090
ENSBTAG00000003474	MSTRG.59090
ENSBTAG00000010742	MSTRG.59090
ENSBTAG00000002683	MSTRG.59090
ENSBTAG00000005534	MSTRG.59090
ENSBTAG00000009239	MSTRG.59090
ENSBTAG00000018493	MSTRG.59090
ENSBTAG00000008498	MSTRG.59090
ENSBTAG00000033398	MSTRG.59090
ENSBTAG00000031962	MSTRG.59090
ENSBTAG00000005810	MSTRG.59090
ENSBTAG00000020196	MSTRG.59090
ENSBTAG00000006282	MSTRG.59090
ENSBTAG00000025617	MSTRG.59090
ENSBTAG00000011590	MSTRG.59090
ENSBTAG00000006567	MSTRG.59090
ENSBTAG00000048059	MSTRG.59090
ENSBTAG00000011939	MSTRG.59090
ENSBTAG00000017040	MSTRG.59090
ENSBTAG00000047923	MSTRG.107097
ENSBTAG00000047896	MSTRG.107097
ENSBTAG00000000628	MSTRG.107097
ENSBTAG00000011758	MSTRG.107097
ENSBTAG00000039334	MSTRG.107097
ENSBTAG00000004641	MSTRG.107097
ENSBTAG00000043545	MSTRG.107097
ENSBTAG00000025968	MSTRG.107097
ENSBTAG00000037953	MSTRG.107097
ENSBTAG00000021652	MSTRG.107097
ENSBTAG00000007906	MSTRG.107097
ENSBTAG00000000033	MSTRG.107097
ENSBTAG00000001919	MSTRG.107097
ENSBTAG00000000628	MSTRG.109844
ENSBTAG00000015345	MSTRG.109844
ENSBTAG00000039334	MSTRG.109844
ENSBTAG00000011354	MSTRG.109844
ENSBTAG00000047923	MSTRG.109844
ENSBTAG00000034560	MSTRG.109844
ENSBTAG00000006752	MSTRG.109844
ENSBTAG00000034770	MSTRG.109844
ENSBTAG00000038233	MSTRG.109844
ENSBTAG00000005385	MSTRG.109844
ENSBTAG00000015002	MSTRG.109844
ENSBTAG00000025383	MSTRG.109844
ENSBTAG00000030169	MSTRG.109844
ENSBTAG00000026645	MSTRG.109844
ENSBTAG00000014799	MSTRG.109844
ENSBTAG00000011527	MSTRG.109844
ENSBTAG00000045522	MSTRG.109844
ENSBTAG00000016126	MSTRG.109844
ENSBTAG00000001110	MSTRG.109844
ENSBTAG00000008548	MSTRG.174245
ENSBTAG00000001538	MSTRG.174245
ENSBTAG00000000628	MSTRG.174245
ENSBTAG00000032260	MSTRG.174245
ENSBTAG00000008862	MSTRG.174245
ENSBTAG00000003799	MSTRG.174245
ENSBTAG00000045885	MSTRG.174245
ENSBTAG00000047923	MSTRG.174245
ENSBTAG00000008989	MSTRG.174245
ENSBTAG00000039334	MSTRG.174245
ENSBTAG00000007388	MSTRG.174245
ENSBTAG00000014915	MSTRG.174245
ENSBTAG00000016498	MSTRG.174245
ENSBTAG00000032166	MSTRG.174245
ENSBTAG00000012024	MSTRG.174245
ENSBTAG00000013036	MSTRG.174245
ENSBTAG00000008947	MSTRG.174245
ENSBTAG00000016730	MSTRG.174245
ENSBTAG00000045547	MSTRG.174245
ENSBTAG00000027789	MSTRG.174245
ENSBTAG00000000141	MSTRG.174245
ENSBTAG00000021652	MSTRG.174245
ENSBTAG00000043305	MSTRG.174245
ENSBTAG00000000510	MSTRG.174245
ENSBTAG00000005385	MSTRG.174245
ENSBTAG00000034770	MSTRG.174245
ENSBTAG00000013231	MSTRG.174245
ENSBTAG00000008412	MSTRG.174245
ENSBTAG00000037953	MSTRG.174245
ENSBTAG00000013017	MSTRG.174245
ENSBTAG00000043560	MSTRG.292448
ENSBTAG00000030086	MSTRG.292448
ENSBTAG00000024914	MSTRG.292448
ENSBTAG00000048258	MSTRG.292448
ENSBTAG00000023563	MSTRG.292448
ENSBTAG00000004273	MSTRG.292448
ENSBTAG00000042256	MSTRG.292448
ENSBTAG00000019912	MSTRG.292448
ENSBTAG00000017964	MSTRG.124476
ENSBTAG00000033543	MSTRG.124476
ENSBTAG00000031792	MSTRG.124476
ENSBTAG00000015958	MSTRG.124476
ENSBTAG00000019401	MSTRG.124476
ENSBTAG00000011723	MSTRG.124476
ENSBTAG00000004258	MSTRG.124476
ENSBTAG00000045578	MSTRG.124476
ENSBTAG00000019436	MSTRG.124476
ENSBTAG00000012968	MSTRG.124476
ENSBTAG00000031595	MSTRG.124476
ENSBTAG00000018883	MSTRG.124476
ENSBTAG00000004925	MSTRG.124476
ENSBTAG00000011466	MSTRG.124476
ENSBTAG00000015221	MSTRG.124476
ENSBTAG00000022714	MSTRG.124476
ENSBTAG00000033460	MSTRG.124476
ENSBTAG00000031737	MSTRG.124476
ENSBTAG00000021118	MSTRG.124476
ENSBTAG00000013476	MSTRG.124476
ENSBTAG00000036419	MSTRG.124476
ENSBTAG00000047078	MSTRG.124476
ENSBTAG00000031711	MSTRG.124476
ENSBTAG00000021360	MSTRG.286958
ENSBTAG00000011354	MSTRG.286958
ENSBTAG00000015345	MSTRG.286958
ENSBTAG00000020761	MSTRG.286958
ENSBTAG00000025383	MSTRG.286958
ENSBTAG00000015002	MSTRG.286958
ENSBTAG00000021437	MSTRG.286958
ENSBTAG00000043162	MSTRG.151156
ENSBTAG00000015857	MSTRG.151156
ENSBTAG00000009047	MSTRG.151156
ENSBTAG00000047766	MSTRG.151156
ENSBTAG00000004218	MSTRG.151156
ENSBTAG00000048054	MSTRG.151156
ENSBTAG00000010913	MSTRG.151156
ENSBTAG00000046622	MSTRG.151156
ENSBTAG00000045818	MSTRG.151156
ENSBTAG00000006991	MSTRG.151156
ENSBTAG00000000250	MSTRG.151156
ENSBTAG00000010991	MSTRG.151156
ENSBTAG00000046912	MSTRG.151156
ENSBTAG00000047908	MSTRG.151156
ENSBTAG00000010838	MSTRG.151156
ENSBTAG00000004953	MSTRG.151156
ENSBTAG00000011127	MSTRG.151156
ENSBTAG00000006650	MSTRG.151156
ENSBTAG00000004334	MSTRG.151156
ENSBTAG00000014399	MSTRG.151156
ENSBTAG00000008557	MSTRG.151156
ENSBTAG00000001134	MSTRG.151156
ENSBTAG00000002136	MSTRG.151156
ENSBTAG00000014393	MSTRG.151156
ENSBTAG00000042099	MSTRG.151156
ENSBTAG00000011642	MSTRG.151156
ENSBTAG00000016190	MSTRG.151156
ENSBTAG00000000682	MSTRG.151156
ENSBTAG00000043047	MSTRG.151156
ENSBTAG00000009343	MSTRG.151156
ENSBTAG00000003239	MSTRG.151156
ENSBTAG00000007588	MSTRG.151156
ENSBTAG00000012781	MSTRG.151156
ENSBTAG00000004046	MSTRG.151156
ENSBTAG00000003710	MSTRG.151156
ENSBTAG00000005696	MSTRG.151156
ENSBTAG00000018730	MSTRG.151156
ENSBTAG00000042235	MSTRG.151156
ENSBTAG00000012253	MSTRG.151156
ENSBTAG00000014382	MSTRG.151156
ENSBTAG00000015385	MSTRG.151156
ENSBTAG00000016328	MSTRG.151156
ENSBTAG00000042950	MSTRG.151156
ENSBTAG00000002058	MSTRG.151156
ENSBTAG00000010467	MSTRG.151156
ENSBTAG00000005587	MSTRG.151156
ENSBTAG00000014560	MSTRG.151156
ENSBTAG00000002707	MSTRG.151156
ENSBTAG00000039413	MSTRG.151156
ENSBTAG00000020606	MSTRG.151156
ENSBTAG00000011964	MSTRG.151156
ENSBTAG00000003372	MSTRG.151156
ENSBTAG00000006573	MSTRG.151156
ENSBTAG00000018984	MSTRG.151156
ENSBTAG00000037941	MSTRG.151156
ENSBTAG00000012471	MSTRG.151156
ENSBTAG00000035995	MSTRG.151156
ENSBTAG00000010380	MSTRG.151156
ENSBTAG00000000978	MSTRG.151156
ENSBTAG00000009449	MSTRG.151156
ENSBTAG00000011917	MSTRG.151156
ENSBTAG00000005207	MSTRG.151156
ENSBTAG00000040568	MSTRG.151156
ENSBTAG00000005275	MSTRG.151156
ENSBTAG00000046350	MSTRG.151156
ENSBTAG00000015307	MSTRG.151156
ENSBTAG00000046323	MSTRG.151156
ENSBTAG00000009811	MSTRG.151156
ENSBTAG00000007435	MSTRG.151156
ENSBTAG00000001492	MSTRG.151156
ENSBTAG00000015166	MSTRG.151156
ENSBTAG00000002830	MSTRG.151156
ENSBTAG00000013952	MSTRG.151156
ENSBTAG00000014366	MSTRG.151156
ENSBTAG00000005638	MSTRG.151156
ENSBTAG00000030897	MSTRG.151156
ENSBTAG00000009077	MSTRG.151156
ENSBTAG00000044678	MSTRG.151156
ENSBTAG00000000811	MSTRG.151156
ENSBTAG00000014511	MSTRG.151156
ENSBTAG00000014458	MSTRG.151156
ENSBTAG00000015362	MSTRG.151156
ENSBTAG00000045316	MSTRG.151156
ENSBTAG00000042936	MSTRG.151156
ENSBTAG00000012534	MSTRG.151156
ENSBTAG00000022036	MSTRG.151156
ENSBTAG00000013593	MSTRG.151156
ENSBTAG00000006933	MSTRG.151156
ENSBTAG00000003754	MSTRG.151156
ENSBTAG00000015535	MSTRG.151156
ENSBTAG00000040598	MSTRG.151156
ENSBTAG00000030162	MSTRG.151156
ENSBTAG00000039686	MSTRG.151156
ENSBTAG00000016740	MSTRG.151156
ENSBTAG00000014151	MSTRG.151156
ENSBTAG00000033449	MSTRG.151156
ENSBTAG00000021482	MSTRG.151156
ENSBTAG00000004249	MSTRG.151156
ENSBTAG00000038141	MSTRG.151156
ENSBTAG00000006667	MSTRG.151156
ENSBTAG00000005905	MSTRG.151156
ENSBTAG00000020865	MSTRG.151156
ENSBTAG00000002191	MSTRG.151156
ENSBTAG00000019062	MSTRG.151156
ENSBTAG00000009527	MSTRG.151156
ENSBTAG00000043950	MSTRG.151156
ENSBTAG00000002633	MSTRG.151156
ENSBTAG00000022007	MSTRG.151156
ENSBTAG00000045306	MSTRG.151156
ENSBTAG00000040018	MSTRG.151156
ENSBTAG00000007137	MSTRG.151156
ENSBTAG00000003018	MSTRG.151156
ENSBTAG00000032223	MSTRG.151156
ENSBTAG00000001712	MSTRG.151156
ENSBTAG00000020107	MSTRG.151156
ENSBTAG00000020359	MSTRG.151156
ENSBTAG00000020973	MSTRG.151156
ENSBTAG00000007093	MSTRG.151156
ENSBTAG00000020227	MSTRG.151156
ENSBTAG00000018307	MSTRG.151156
ENSBTAG00000001906	MSTRG.151156
ENSBTAG00000034529	MSTRG.151156
ENSBTAG00000017452	MSTRG.151156
ENSBTAG00000012314	MSTRG.151156
ENSBTAG00000018600	MSTRG.151156
ENSBTAG00000000838	MSTRG.151156
ENSBTAG00000005413	MSTRG.151156
ENSBTAG00000038442	MSTRG.151156
ENSBTAG00000015186	MSTRG.151156
ENSBTAG00000008654	MSTRG.151156
ENSBTAG00000015261	MSTRG.151156
ENSBTAG00000016747	MSTRG.151156
ENSBTAG00000020270	MSTRG.151156
ENSBTAG00000029861	MSTRG.151156
ENSBTAG00000000856	MSTRG.151156
ENSBTAG00000014554	MSTRG.151156
ENSBTAG00000043502	MSTRG.151156
ENSBTAG00000042500	MSTRG.151156
ENSBTAG00000003366	MSTRG.151156
ENSBTAG00000003989	MSTRG.151156
ENSBTAG00000032521	MSTRG.151156
ENSBTAG00000007847	MSTRG.151156
ENSBTAG00000010036	MSTRG.151156
ENSBTAG00000009458	MSTRG.151156
ENSBTAG00000012577	MSTRG.151156
ENSBTAG00000013947	MSTRG.151156
ENSBTAG00000021945	MSTRG.151156
ENSBTAG00000021002	MSTRG.151156
ENSBTAG00000048071	MSTRG.151156
ENSBTAG00000019075	MSTRG.151156
ENSBTAG00000047365	MSTRG.151156
ENSBTAG00000016174	MSTRG.151156
ENSBTAG00000012599	MSTRG.151156
ENSBTAG00000042696	MSTRG.151156
ENSBTAG00000009574	MSTRG.151156
ENSBTAG00000004225	MSTRG.151156
ENSBTAG00000025426	MSTRG.151156
ENSBTAG00000021045	MSTRG.151156
ENSBTAG00000002370	MSTRG.151156
ENSBTAG00000042181	MSTRG.151156
ENSBTAG00000018449	MSTRG.151156
ENSBTAG00000012500	MSTRG.151156
ENSBTAG00000014089	MSTRG.151156
ENSBTAG00000009682	MSTRG.151156
ENSBTAG00000013772	MSTRG.151156
ENSBTAG00000004018	MSTRG.151156
ENSBTAG00000021346	MSTRG.151156
ENSBTAG00000043048	MSTRG.151156
ENSBTAG00000008575	MSTRG.151156
ENSBTAG00000011228	MSTRG.151156
ENSBTAG00000023563	MSTRG.151156
ENSBTAG00000048304	MSTRG.151156
ENSBTAG00000047923	MSTRG.6252
ENSBTAG00000039246	MSTRG.6252
ENSBTAG00000000628	MSTRG.6252
ENSBTAG00000007906	MSTRG.6252
ENSBTAG00000047512	MSTRG.6252
ENSBTAG00000043305	MSTRG.6252
ENSBTAG00000037953	MSTRG.6252
ENSBTAG00000021652	MSTRG.6252
ENSBTAG00000040597	MSTRG.6252
ENSBTAG00000019557	MSTRG.6252
ENSBTAG00000015178	MSTRG.202231
ENSBTAG00000043561	MSTRG.202231
ENSBTAG00000006396	MSTRG.202231
ENSBTAG00000012024	MSTRG.202231
ENSBTAG00000015963	MSTRG.202231
ENSBTAG00000047845	MSTRG.202231
ENSBTAG00000047512	MSTRG.202231
ENSBTAG00000008412	MSTRG.202231
ENSBTAG00000043305	MSTRG.202231
ENSBTAG00000002107	MSTRG.202231
ENSBTAG00000034560	MSTRG.269827
ENSBTAG00000047923	MSTRG.269827
ENSBTAG00000011758	MSTRG.269827
ENSBTAG00000039334	MSTRG.269827
ENSBTAG00000047896	MSTRG.269827
ENSBTAG00000000628	MSTRG.269827
ENSBTAG00000016975	MSTRG.269827
ENSBTAG00000007906	MSTRG.269827
ENSBTAG00000021398	MSTRG.269827
ENSBTAG00000045655	MSTRG.269827
ENSBTAG00000047923	MSTRG.4648
ENSBTAG00000039334	MSTRG.4648
ENSBTAG00000000628	MSTRG.4648
ENSBTAG00000003985	MSTRG.4648
ENSBTAG00000004641	MSTRG.4648
ENSBTAG00000008862	MSTRG.4648
ENSBTAG00000047896	MSTRG.4648
ENSBTAG00000008412	MSTRG.4648
ENSBTAG00000034770	MSTRG.4648
ENSBTAG00000013017	MSTRG.4648
ENSBTAG00000007906	MSTRG.4648
ENSBTAG00000021652	MSTRG.4648
ENSBTAG00000037953	MSTRG.4648
ENSBTAG00000000628	MSTRG.260719
ENSBTAG00000034560	MSTRG.260719
ENSBTAG00000039334	MSTRG.260719
ENSBTAG00000006752	MSTRG.260719
ENSBTAG00000015268	MSTRG.260719
ENSBTAG00000047923	MSTRG.260719
ENSBTAG00000011354	MSTRG.260719
ENSBTAG00000020209	MSTRG.260719
ENSBTAG00000008862	MSTRG.260719
ENSBTAG00000047192	MSTRG.260719
ENSBTAG00000016975	MSTRG.260719
ENSBTAG00000021652	MSTRG.260719
ENSBTAG00000005577	MSTRG.260719
ENSBTAG00000013017	MSTRG.260719
ENSBTAG00000000510	MSTRG.260719
ENSBTAG00000005385	MSTRG.260719
ENSBTAG00000046594	MSTRG.260719
ENSBTAG00000002756	MSTRG.260719
ENSBTAG00000009638	MSTRG.154904
ENSBTAG00000046047	MSTRG.154904
ENSBTAG00000007689	MSTRG.154904
ENSBTAG00000032764	MSTRG.154904
ENSBTAG00000046135	MSTRG.154904
ENSBTAG00000014719	MSTRG.154904
ENSBTAG00000033080	MSTRG.154904
ENSBTAG00000007906	MSTRG.154904
ENSBTAG00000032954	MSTRG.154904
ENSBTAG00000025968	MSTRG.154904
ENSBTAG00000042653	MSTRG.154904
ENSBTAG00000010851	MSTRG.181651
ENSBTAG00000015892	MSTRG.181651
ENSBTAG00000008632	MSTRG.181651
ENSBTAG00000031061	MSTRG.181651
ENSBTAG00000003001	MSTRG.181651
ENSBTAG00000008765	MSTRG.181651
ENSBTAG00000014021	MSTRG.181651
ENSBTAG00000039594	MSTRG.181651
ENSBTAG00000030278	MSTRG.181651
ENSBTAG00000039658	MSTRG.181651
ENSBTAG00000016722	MSTRG.181651
ENSBTAG00000020649	MSTRG.181651
ENSBTAG00000007660	MSTRG.181651
ENSBTAG00000011445	MSTRG.181651
ENSBTAG00000018252	MSTRG.181651
ENSBTAG00000013929	MSTRG.181651
ENSBTAG00000000037	MSTRG.181651
ENSBTAG00000011515	MSTRG.181651
ENSBTAG00000029956	MSTRG.181651
ENSBTAG00000009755	MSTRG.181651
ENSBTAG00000005497	MSTRG.181651
ENSBTAG00000000222	MSTRG.181651
ENSBTAG00000045703	MSTRG.181651
ENSBTAG00000005892	MSTRG.181651
ENSBTAG00000022360	MSTRG.181651
ENSBTAG00000015802	MSTRG.181651
ENSBTAG00000042115	MSTRG.181651
ENSBTAG00000018272	MSTRG.181651
ENSBTAG00000017422	MSTRG.181651
ENSBTAG00000013920	MSTRG.181651
ENSBTAG00000021703	MSTRG.181651
ENSBTAG00000010924	MSTRG.181651
ENSBTAG00000011984	MSTRG.181651
ENSBTAG00000028330	MSTRG.181651
ENSBTAG00000037717	MSTRG.181651
ENSBTAG00000014698	MSTRG.181651
ENSBTAG00000045596	MSTRG.181651
ENSBTAG00000047044	MSTRG.181651
ENSBTAG00000006443	MSTRG.181651
ENSBTAG00000019279	MSTRG.181651
ENSBTAG00000042812	MSTRG.181651
ENSBTAG00000048085	MSTRG.181651
ENSBTAG00000024585	MSTRG.181651
ENSBTAG00000004321	MSTRG.194369
ENSBTAG00000039486	MSTRG.194369
ENSBTAG00000007791	MSTRG.194369
ENSBTAG00000019210	MSTRG.194369
ENSBTAG00000025035	MSTRG.194369
ENSBTAG00000005647	MSTRG.194369
ENSBTAG00000017775	MSTRG.194369
ENSBTAG00000038589	MSTRG.194369
ENSBTAG00000016513	MSTRG.194369
ENSBTAG00000002044	MSTRG.194369
ENSBTAG00000019385	MSTRG.194369
ENSBTAG00000017475	MSTRG.194369
ENSBTAG00000009886	MSTRG.194369
ENSBTAG00000005353	MSTRG.194369
ENSBTAG00000001241	MSTRG.194369
ENSBTAG00000009252	MSTRG.194369
ENSBTAG00000030608	MSTRG.194369
ENSBTAG00000046386	MSTRG.194369
ENSBTAG00000046879	MSTRG.194369
ENSBTAG00000015828	MSTRG.194369
ENSBTAG00000005848	MSTRG.194369
ENSBTAG00000009639	MSTRG.194369
ENSBTAG00000007882	MSTRG.194369
ENSBTAG00000013134	MSTRG.194369
ENSBTAG00000008584	MSTRG.194369
ENSBTAG00000006567	MSTRG.194369
ENSBTAG00000018274	MSTRG.194369
ENSBTAG00000042638	MSTRG.194369
ENSBTAG00000012744	MSTRG.194369
ENSBTAG00000035726	MSTRG.194369
ENSBTAG00000020196	MSTRG.194369
ENSBTAG00000033221	MSTRG.194369
ENSBTAG00000007906	MSTRG.278128
ENSBTAG00000025968	MSTRG.278128
ENSBTAG00000018405	MSTRG.278128
ENSBTAG00000017711	MSTRG.278128
ENSBTAG00000000877	MSTRG.278128
ENSBTAG00000007689	MSTRG.278128
ENSBTAG00000038893	MSTRG.278128
ENSBTAG00000015178	MSTRG.110681
ENSBTAG00000016799	MSTRG.110681
ENSBTAG00000043013	MSTRG.110681
ENSBTAG00000001508	MSTRG.110681
ENSBTAG00000019463	MSTRG.110681
ENSBTAG00000014719	MSTRG.110681
ENSBTAG00000046746	MSTRG.110681
ENSBTAG00000002242	MSTRG.110681
ENSBTAG00000017177	MSTRG.110681
ENSBTAG00000037977	MSTRG.110681
ENSBTAG00000005726	MSTRG.110681
ENSBTAG00000042819	MSTRG.110681
ENSBTAG00000003851	MSTRG.110681
ENSBTAG00000010670	MSTRG.110681
ENSBTAG00000047845	MSTRG.110681
ENSBTAG00000047946	MSTRG.110681
ENSBTAG00000045781	MSTRG.110681
ENSBTAG00000043305	MSTRG.110681
ENSBTAG00000005476	MSTRG.110681
ENSBTAG00000047512	MSTRG.110681
ENSBTAG00000002747	MSTRG.110681
ENSBTAG00000006937	MSTRG.110681
ENSBTAG00000006662	MSTRG.66704
ENSBTAG00000020209	MSTRG.66704
ENSBTAG00000002010	MSTRG.66704
ENSBTAG00000004150	MSTRG.66704
ENSBTAG00000047192	MSTRG.66704
ENSBTAG00000015268	MSTRG.66704
ENSBTAG00000038487	MSTRG.66704
ENSBTAG00000042268	MSTRG.66704
ENSBTAG00000017711	MSTRG.66704
ENSBTAG00000034560	MSTRG.66704
ENSBTAG00000009371	MSTRG.66704
ENSBTAG00000005385	MSTRG.66704
ENSBTAG00000016975	MSTRG.66704
ENSBTAG00000040607	MSTRG.66704
ENSBTAG00000014357	MSTRG.66704
ENSBTAG00000043560	MSTRG.1981
ENSBTAG00000000628	MSTRG.1981
ENSBTAG00000047923	MSTRG.1981
ENSBTAG00000015268	MSTRG.1981
ENSBTAG00000019912	MSTRG.1981
ENSBTAG00000037953	MSTRG.1981
ENSBTAG00000048258	MSTRG.1981
ENSBTAG00000021652	MSTRG.1981
ENSBTAG00000009824	MSTRG.1981
ENSBTAG00000005385	MSTRG.1981
ENSBTAG00000013256	MSTRG.261270
ENSBTAG00000013423	MSTRG.261270
ENSBTAG00000044748	MSTRG.261270
ENSBTAG00000046057	MSTRG.261270
ENSBTAG00000042678	MSTRG.261270
ENSBTAG00000014827	MSTRG.261270
ENSBTAG00000023523	MSTRG.261270
ENSBTAG00000004082	MSTRG.30022
ENSBTAG00000003985	MSTRG.30022
ENSBTAG00000039334	MSTRG.30022
ENSBTAG00000020209	MSTRG.30022
[truncated: 838 more rows]

## Sheet: Table S4
Table S4 Genes targeted with the differentially expressed miRNAs
Target gene_ID	miRNA_ID
ENSBTAG00000000222	bta-miR-205
ENSBTAG00000000436	bta-miR-205
ENSBTAG00000000545	bta-miR-205
ENSBTAG00000000601	bta-miR-205
ENSBTAG00000000696	bta-miR-205
ENSBTAG00000000772	bta-miR-205
ENSBTAG00000000799	bta-miR-205
ENSBTAG00000000817	bta-miR-205
ENSBTAG00000000928	bta-miR-205
ENSBTAG00000001165	bta-miR-205
ENSBTAG00000001233	bta-miR-205
ENSBTAG00000001244	bta-miR-205
ENSBTAG00000001257	bta-miR-205
ENSBTAG00000001332	bta-miR-205
ENSBTAG00000001512	bta-miR-205
ENSBTAG00000001702	bta-miR-205
ENSBTAG00000001764	bta-miR-205
ENSBTAG00000001936	bta-miR-205
ENSBTAG00000002086	bta-miR-205
ENSBTAG00000002099	bta-miR-205
ENSBTAG00000002187	bta-miR-205
ENSBTAG00000002232	bta-miR-205
ENSBTAG00000002261	bta-miR-205
ENSBTAG00000002278	bta-miR-205
ENSBTAG00000002313	bta-miR-205
ENSBTAG00000002390	bta-miR-205
ENSBTAG00000002422	bta-miR-205
ENSBTAG00000002583	bta-miR-205
ENSBTAG00000002676	bta-miR-205
ENSBTAG00000002720	bta-miR-205
ENSBTAG00000002741	bta-miR-205
ENSBTAG00000003171	bta-miR-205
ENSBTAG00000003334	bta-miR-205
ENSBTAG00000003444	bta-miR-205
ENSBTAG00000003494	bta-miR-205
ENSBTAG00000003576	bta-miR-205
ENSBTAG00000003665	bta-miR-205
ENSBTAG00000004296	bta-miR-205
ENSBTAG00000004375	bta-miR-205
ENSBTAG00000004400	bta-miR-205
ENSBTAG00000004403	bta-miR-205
ENSBTAG00000004498	bta-miR-205
ENSBTAG00000004560	bta-miR-205
ENSBTAG00000004580	bta-miR-205
ENSBTAG00000004716	bta-miR-205
ENSBTAG00000004878	bta-miR-205
ENSBTAG00000004934	bta-miR-205
ENSBTAG00000005055	bta-miR-205
ENSBTAG00000005144	bta-miR-205
ENSBTAG00000005280	bta-miR-205
ENSBTAG00000005313	bta-miR-205
ENSBTAG00000005413	bta-miR-205
ENSBTAG00000005696	bta-miR-205
ENSBTAG00000005793	bta-miR-205
ENSBTAG00000006014	bta-miR-205
ENSBTAG00000006188	bta-miR-205
ENSBTAG00000006296	bta-miR-205
ENSBTAG00000006355	bta-miR-205
ENSBTAG00000006562	bta-miR-205
ENSBTAG00000006898	bta-miR-205
ENSBTAG00000006971	bta-miR-205
ENSBTAG00000007181	bta-miR-205
ENSBTAG00000007203	bta-miR-205
ENSBTAG00000007429	bta-miR-205
ENSBTAG00000007439	bta-miR-205
ENSBTAG00000007749	bta-miR-205
ENSBTAG00000007768	bta-miR-205
ENSBTAG00000007804	bta-miR-205
ENSBTAG00000007943	bta-miR-205
ENSBTAG00000007946	bta-miR-205
ENSBTAG00000008003	bta-miR-205
ENSBTAG00000008004	bta-miR-205
ENSBTAG00000008005	bta-miR-205
ENSBTAG00000008090	bta-miR-205
ENSBTAG00000008134	bta-miR-205
ENSBTAG00000008570	bta-miR-205
ENSBTAG00000008942	bta-miR-205
ENSBTAG00000009034	bta-miR-205
ENSBTAG00000009142	bta-miR-205
ENSBTAG00000009351	bta-miR-205
ENSBTAG00000009484	bta-miR-205
ENSBTAG00000009569	bta-miR-205
ENSBTAG00000009622	bta-miR-205
ENSBTAG00000009663	bta-miR-205
ENSBTAG00000009743	bta-miR-205
ENSBTAG00000009854	bta-miR-205
ENSBTAG00000009958	bta-miR-205
ENSBTAG00000009983	bta-miR-205
ENSBTAG00000009994	bta-miR-205
ENSBTAG00000010029	bta-miR-205
ENSBTAG00000010657	bta-miR-205
ENSBTAG00000010851	bta-miR-205
ENSBTAG00000010992	bta-miR-205
ENSBTAG00000011017	bta-miR-205
ENSBTAG00000011258	bta-miR-205
ENSBTAG00000011435	bta-miR-205
ENSBTAG00000011573	bta-miR-205
ENSBTAG00000011584	bta-miR-205
ENSBTAG00000011586	bta-miR-205
ENSBTAG00000011661	bta-miR-205
ENSBTAG00000011741	bta-miR-205
ENSBTAG00000011752	bta-miR-205
ENSBTAG00000011802	bta-miR-205
ENSBTAG00000011816	bta-miR-205
ENSBTAG00000011917	bta-miR-205
ENSBTAG00000011936	bta-miR-205
ENSBTAG00000012019	bta-miR-205
ENSBTAG00000012213	bta-miR-205
ENSBTAG00000012262	bta-miR-205
ENSBTAG00000012365	bta-miR-205
ENSBTAG00000012507	bta-miR-205
ENSBTAG00000012567	bta-miR-205
ENSBTAG00000012624	bta-miR-205
ENSBTAG00000012687	bta-miR-205
ENSBTAG00000012849	bta-miR-205
ENSBTAG00000012929	bta-miR-205
ENSBTAG00000013057	bta-miR-205
ENSBTAG00000013072	bta-miR-205
ENSBTAG00000013103	bta-miR-205
ENSBTAG00000013240	bta-miR-205
ENSBTAG00000013245	bta-miR-205
ENSBTAG00000013298	bta-miR-205
ENSBTAG00000013439	bta-miR-205
ENSBTAG00000013537	bta-miR-205
ENSBTAG00000013585	bta-miR-205
ENSBTAG00000013727	bta-miR-205
ENSBTAG00000013760	bta-miR-205
ENSBTAG00000013774	bta-miR-205
ENSBTAG00000013910	bta-miR-205
ENSBTAG00000013914	bta-miR-205
ENSBTAG00000014030	bta-miR-205
ENSBTAG00000014306	bta-miR-205
ENSBTAG00000014592	bta-miR-205
ENSBTAG00000014601	bta-miR-205
ENSBTAG00000014634	bta-miR-205
ENSBTAG00000014665	bta-miR-205
ENSBTAG00000014915	bta-miR-205
ENSBTAG00000014943	bta-miR-205
ENSBTAG00000014969	bta-miR-205
ENSBTAG00000015058	bta-miR-205
ENSBTAG00000015307	bta-miR-205
ENSBTAG00000015390	bta-miR-205
ENSBTAG00000015433	bta-miR-205
ENSBTAG00000015439	bta-miR-205
ENSBTAG00000015677	bta-miR-205
ENSBTAG00000015678	bta-miR-205
ENSBTAG00000015835	bta-miR-205
ENSBTAG00000016006	bta-miR-205
ENSBTAG00000016169	bta-miR-205
ENSBTAG00000016240	bta-miR-205
ENSBTAG00000016377	bta-miR-205
ENSBTAG00000016397	bta-miR-205
ENSBTAG00000016414	bta-miR-205
ENSBTAG00000016415	bta-miR-205
ENSBTAG00000016571	bta-miR-205
ENSBTAG00000016913	bta-miR-205
ENSBTAG00000017001	bta-miR-205
ENSBTAG00000017031	bta-miR-205
ENSBTAG00000017174	bta-miR-205
ENSBTAG00000017279	bta-miR-205
ENSBTAG00000017475	bta-miR-205
ENSBTAG00000017694	bta-miR-205
ENSBTAG00000018160	bta-miR-205
ENSBTAG00000018161	bta-miR-205
ENSBTAG00000018203	bta-miR-205
ENSBTAG00000018223	bta-miR-205
ENSBTAG00000018247	bta-miR-205
ENSBTAG00000018315	bta-miR-205
ENSBTAG00000018473	bta-miR-205
ENSBTAG00000018652	bta-miR-205
ENSBTAG00000018680	bta-miR-205
ENSBTAG00000018713	bta-miR-205
ENSBTAG00000018745	bta-miR-205
ENSBTAG00000018812	bta-miR-205
ENSBTAG00000018846	bta-miR-205
ENSBTAG00000018851	bta-miR-205
ENSBTAG00000018967	bta-miR-205
ENSBTAG00000019002	bta-miR-205
ENSBTAG00000019052	bta-miR-205
ENSBTAG00000019156	bta-miR-205
ENSBTAG00000019327	bta-miR-205
ENSBTAG00000019510	bta-miR-205
ENSBTAG00000019726	bta-miR-205
ENSBTAG00000019757	bta-miR-205
ENSBTAG00000019908	bta-miR-205
ENSBTAG00000019963	bta-miR-205
ENSBTAG00000020030	bta-miR-205
ENSBTAG00000020056	bta-miR-205
ENSBTAG00000020066	bta-miR-205
ENSBTAG00000020227	bta-miR-205
ENSBTAG00000020312	bta-miR-205
ENSBTAG00000020321	bta-miR-205
ENSBTAG00000020340	bta-miR-205
ENSBTAG00000020455	bta-miR-205
ENSBTAG00000020472	bta-miR-205
ENSBTAG00000020489	bta-miR-205
ENSBTAG00000020532	bta-miR-205
ENSBTAG00000020758	bta-miR-205
ENSBTAG00000020794	bta-miR-205
ENSBTAG00000020806	bta-miR-205
ENSBTAG00000020943	bta-miR-205
ENSBTAG00000020980	bta-miR-205
ENSBTAG00000021060	bta-miR-205
ENSBTAG00000021211	bta-miR-205
ENSBTAG00000021273	bta-miR-205
ENSBTAG00000021292	bta-miR-205
ENSBTAG00000021310	bta-miR-205
ENSBTAG00000021527	bta-miR-205
ENSBTAG00000021603	bta-miR-205
ENSBTAG00000021611	bta-miR-205
ENSBTAG00000021669	bta-miR-205
ENSBTAG00000021768	bta-miR-205
ENSBTAG00000021846	bta-miR-205
ENSBTAG00000021901	bta-miR-205
ENSBTAG00000021959	bta-miR-205
ENSBTAG00000021969	bta-miR-205
ENSBTAG00000021997	bta-miR-205
ENSBTAG00000022150	bta-miR-205
ENSBTAG00000022238	bta-miR-205
ENSBTAG00000022744	bta-miR-205
ENSBTAG00000023172	bta-miR-205
ENSBTAG00000023177	bta-miR-205
ENSBTAG00000023374	bta-miR-205
ENSBTAG00000023398	bta-miR-205
ENSBTAG00000023412	bta-miR-205
ENSBTAG00000023675	bta-miR-205
ENSBTAG00000024899	bta-miR-205
ENSBTAG00000025126	bta-miR-205
ENSBTAG00000025428	bta-miR-205
ENSBTAG00000025642	bta-miR-205
ENSBTAG00000026102	bta-miR-205
ENSBTAG00000026769	bta-miR-205
ENSBTAG00000026915	bta-miR-205
ENSBTAG00000026986	bta-miR-205
ENSBTAG00000027020	bta-miR-205
ENSBTAG00000027170	bta-miR-205
ENSBTAG00000027205	bta-miR-205
ENSBTAG00000027464	bta-miR-205
ENSBTAG00000027727	bta-miR-205
ENSBTAG00000030257	bta-miR-205
ENSBTAG00000030669	bta-miR-205
ENSBTAG00000030749	bta-miR-205
ENSBTAG00000031301	bta-miR-205
ENSBTAG00000031458	bta-miR-205
ENSBTAG00000031575	bta-miR-205
ENSBTAG00000031598	bta-miR-205
ENSBTAG00000031824	bta-miR-205
ENSBTAG00000032007	bta-miR-205
ENSBTAG00000032068	bta-miR-205
ENSBTAG00000033268	bta-miR-205
ENSBTAG00000033702	bta-miR-205
ENSBTAG00000033961	bta-miR-205
ENSBTAG00000034430	bta-miR-205
ENSBTAG00000034867	bta-miR-205
ENSBTAG00000035054	bta-miR-205
ENSBTAG00000035147	bta-miR-205
ENSBTAG00000036101	bta-miR-205
ENSBTAG00000036262	bta-miR-205
ENSBTAG00000037559	bta-miR-205
ENSBTAG00000037729	bta-miR-205
ENSBTAG00000037858	bta-miR-205
ENSBTAG00000038326	bta-miR-205
ENSBTAG00000038506	bta-miR-205
ENSBTAG00000038918	bta-miR-205
ENSBTAG00000038981	bta-miR-205
ENSBTAG00000039068	bta-miR-205
ENSBTAG00000039511	bta-miR-205
ENSBTAG00000039995	bta-miR-205
ENSBTAG00000040055	bta-miR-205
ENSBTAG00000040598	bta-miR-205
ENSBTAG00000044063	bta-miR-205
ENSBTAG00000044105	bta-miR-205
ENSBTAG00000045025	bta-miR-205
ENSBTAG00000045049	bta-miR-205
ENSBTAG00000045887	bta-miR-205
ENSBTAG00000046173	bta-miR-205
ENSBTAG00000046497	bta-miR-205
ENSBTAG00000046565	bta-miR-205
ENSBTAG00000046669	bta-miR-205
ENSBTAG00000046687	bta-miR-205
ENSBTAG00000046724	bta-miR-205
ENSBTAG00000047080	bta-miR-205
ENSBTAG00000047216	bta-miR-205
ENSBTAG00000047404	bta-miR-205
ENSBTAG00000047426	bta-miR-205
ENSBTAG00000047457	bta-miR-205
ENSBTAG00000047581	bta-miR-205
ENSBTAG00000047806	bta-miR-205
ENSBTAG00000047809	bta-miR-205
ENSBTAG00000048002	bta-miR-205
ENSBTAG00000048005	bta-miR-205
ENSBTAG00000001080	bta-miR-219-3p
ENSBTAG00000001093	bta-miR-219-3p
ENSBTAG00000001407	bta-miR-219-3p
ENSBTAG00000001983	bta-miR-219-3p
ENSBTAG00000003319	bta-miR-219-3p
ENSBTAG00000004097	bta-miR-219-3p
ENSBTAG00000006532	bta-miR-219-3p
ENSBTAG00000007932	bta-miR-219-3p
ENSBTAG00000008307	bta-miR-219-3p
ENSBTAG00000009252	bta-miR-219-3p
ENSBTAG00000009515	bta-miR-219-3p
ENSBTAG00000009851	bta-miR-219-3p
ENSBTAG00000009864	bta-miR-219-3p
ENSBTAG00000010155	bta-miR-219-3p
ENSBTAG00000010337	bta-miR-219-3p
ENSBTAG00000011354	bta-miR-219-3p
ENSBTAG00000012135	bta-miR-219-3p
ENSBTAG00000012348	bta-miR-219-3p
ENSBTAG00000012956	bta-miR-219-3p
ENSBTAG00000013535	bta-miR-219-3p
ENSBTAG00000013822	bta-miR-219-3p
ENSBTAG00000014215	bta-miR-219-3p
ENSBTAG00000015713	bta-miR-219-3p
ENSBTAG00000015848	bta-miR-219-3p
ENSBTAG00000016758	bta-miR-219-3p
ENSBTAG00000016779	bta-miR-219-3p
ENSBTAG00000017251	bta-miR-219-3p
ENSBTAG00000017785	bta-miR-219-3p
ENSBTAG00000017872	bta-miR-219-3p
ENSBTAG00000021073	bta-miR-219-3p
ENSBTAG00000021076	bta-miR-219-3p
ENSBTAG00000032821	bta-miR-219-3p
ENSBTAG00000037803	bta-miR-219-3p
ENSBTAG00000038496	bta-miR-219-3p
ENSBTAG00000040445	bta-miR-219-3p
ENSBTAG00000001080	bta-miR-219-3p
ENSBTAG00000001093	bta-miR-219-3p
ENSBTAG00000001407	bta-miR-219-3p
ENSBTAG00000001983	bta-miR-219-3p
ENSBTAG00000003319	bta-miR-219-3p
ENSBTAG00000004097	bta-miR-219-3p
ENSBTAG00000006532	bta-miR-219-3p
ENSBTAG00000007932	bta-miR-219-3p
ENSBTAG00000008307	bta-miR-219-3p
ENSBTAG00000009252	bta-miR-219-3p
ENSBTAG00000009515	bta-miR-219-3p
ENSBTAG00000009851	bta-miR-219-3p
ENSBTAG00000009864	bta-miR-219-3p
ENSBTAG00000010155	bta-miR-219-3p
ENSBTAG00000010337	bta-miR-219-3p
ENSBTAG00000011354	bta-miR-219-3p
ENSBTAG00000012135	bta-miR-219-3p
ENSBTAG00000012348	bta-miR-219-3p
ENSBTAG00000012956	bta-miR-219-3p
ENSBTAG00000013535	bta-miR-219-3p
ENSBTAG00000013822	bta-miR-219-3p
ENSBTAG00000014215	bta-miR-219-3p
ENSBTAG00000015713	bta-miR-219-3p
ENSBTAG00000015848	bta-miR-219-3p
ENSBTAG00000016758	bta-miR-219-3p
ENSBTAG00000016779	bta-miR-219-3p
ENSBTAG00000017251	bta-miR-219-3p
ENSBTAG00000017785	bta-miR-219-3p
ENSBTAG00000017872	bta-miR-219-3p
ENSBTAG00000021073	bta-miR-219-3p
ENSBTAG00000021076	bta-miR-219-3p
ENSBTAG00000032821	bta-miR-219-3p
ENSBTAG00000037803	bta-miR-219-3p
ENSBTAG00000038496	bta-miR-219-3p
ENSBTAG00000040445	bta-miR-219-3p
ENSBTAG00000002015	bta-miR-2332
ENSBTAG00000002174	bta-miR-2332
ENSBTAG00000002231	bta-miR-2332
ENSBTAG00000002412	bta-miR-2332
ENSBTAG00000002859	bta-miR-2332
ENSBTAG00000003819	bta-miR-2332
ENSBTAG00000004021	bta-miR-2332
ENSBTAG00000004749	bta-miR-2332
ENSBTAG00000005243	bta-miR-2332
ENSBTAG00000005496	bta-miR-2332
ENSBTAG00000006409	bta-miR-2332
ENSBTAG00000006933	bta-miR-2332
ENSBTAG00000007389	bta-miR-2332
ENSBTAG00000008732	bta-miR-2332
ENSBTAG00000008964	bta-miR-2332
ENSBTAG00000009978	bta-miR-2332
ENSBTAG00000010012	bta-miR-2332
ENSBTAG00000010455	bta-miR-2332
ENSBTAG00000011788	bta-miR-2332
ENSBTAG00000011851	bta-miR-2332
ENSBTAG00000012068	bta-miR-2332
ENSBTAG00000012784	bta-miR-2332
ENSBTAG00000013266	bta-miR-2332
ENSBTAG00000013436	bta-miR-2332
ENSBTAG00000013971	bta-miR-2332
ENSBTAG00000014001	bta-miR-2332
ENSBTAG00000014079	bta-miR-2332
ENSBTAG00000014251	bta-miR-2332
ENSBTAG00000015007	bta-miR-2332
ENSBTAG00000015526	bta-miR-2332
ENSBTAG00000015543	bta-miR-2332
ENSBTAG00000015817	bta-miR-2332
ENSBTAG00000016784	bta-miR-2332
ENSBTAG00000017402	bta-miR-2332
ENSBTAG00000017480	bta-miR-2332
ENSBTAG00000017745	bta-miR-2332
ENSBTAG00000017821	bta-miR-2332
ENSBTAG00000018735	bta-miR-2332
ENSBTAG00000018924	bta-miR-2332
ENSBTAG00000019385	bta-miR-2332
ENSBTAG00000021209	bta-miR-2332
ENSBTAG00000021237	bta-miR-2332
ENSBTAG00000021458	bta-miR-2332
ENSBTAG00000024801	bta-miR-2332
ENSBTAG00000026172	bta-miR-2332
ENSBTAG00000035323	bta-miR-2332
ENSBTAG00000036087	bta-miR-2332
ENSBTAG00000037907	bta-miR-2332
ENSBTAG00000038375	bta-miR-2332
ENSBTAG00000000179	bta-miR-1298
ENSBTAG00000000473	bta-miR-1298
ENSBTAG00000001774	bta-miR-1298
ENSBTAG00000002487	bta-miR-1298
ENSBTAG00000002830	bta-miR-1298
ENSBTAG00000003259	bta-miR-1298
ENSBTAG00000003323	bta-miR-1298
ENSBTAG00000003502	bta-miR-1298
ENSBTAG00000003632	bta-miR-1298
ENSBTAG00000003997	bta-miR-1298
ENSBTAG00000004992	bta-miR-1298
ENSBTAG00000005481	bta-miR-1298
ENSBTAG00000006201	bta-miR-1298
ENSBTAG00000006359	bta-miR-1298
ENSBTAG00000007876	bta-miR-1298
ENSBTAG00000008025	bta-miR-1298
ENSBTAG00000008389	bta-miR-1298
ENSBTAG00000008567	bta-miR-1298
ENSBTAG00000009121	bta-miR-1298
ENSBTAG00000009267	bta-miR-1298
ENSBTAG00000010339	bta-miR-1298
ENSBTAG00000010568	bta-miR-1298
ENSBTAG00000010681	bta-miR-1298
ENSBTAG00000012041	bta-miR-1298
ENSBTAG00000012365	bta-miR-1298
ENSBTAG00000012615	bta-miR-1298
ENSBTAG00000013602	bta-miR-1298
ENSBTAG00000013776	bta-miR-1298
ENSBTAG00000013879	bta-miR-1298
ENSBTAG00000014002	bta-miR-1298
ENSBTAG00000014015	bta-miR-1298
ENSBTAG00000014202	bta-miR-1298
ENSBTAG00000015349	bta-miR-1298
ENSBTAG00000015380	bta-miR-1298
ENSBTAG00000015662	bta-miR-1298
ENSBTAG00000015718	bta-miR-1298
ENSBTAG00000016209	bta-miR-1298
ENSBTAG00000016747	bta-miR-1298
ENSBTAG00000016982	bta-miR-1298
ENSBTAG00000017024	bta-miR-1298
ENSBTAG00000017363	bta-miR-1298
ENSBTAG00000017567	bta-miR-1298
ENSBTAG00000018247	bta-miR-1298
ENSBTAG00000020270	bta-miR-1298
ENSBTAG00000021083	bta-miR-1298
ENSBTAG00000021870	bta-miR-1298
ENSBTAG00000025302	bta-miR-1298
ENSBTAG00000037576	bta-miR-1298
ENSBTAG00000037756	bta-miR-1298
ENSBTAG00000037935	bta-miR-1298
ENSBTAG00000000031	bta-miR-2425-5p
ENSBTAG00000000157	bta-miR-2425-5p
ENSBTAG00000000210	bta-miR-2425-5p
ENSBTAG00000000237	bta-miR-2425-5p
ENSBTAG00000000312	bta-miR-2425-5p
ENSBTAG00000000369	bta-miR-2425-5p
ENSBTAG00000000439	bta-miR-2425-5p
ENSBTAG00000000489	bta-miR-2425-5p
ENSBTAG00000000495	bta-miR-2425-5p
ENSBTAG00000000595	bta-miR-2425-5p
ENSBTAG00000000634	bta-miR-2425-5p
ENSBTAG00000000731	bta-miR-2425-5p
ENSBTAG00000000753	bta-miR-2425-5p
ENSBTAG00000000824	bta-miR-2425-5p
ENSBTAG00000000916	bta-miR-2425-5p
ENSBTAG00000001134	bta-miR-2425-5p
ENSBTAG00000001138	bta-miR-2425-5p
ENSBTAG00000001176	bta-miR-2425-5p
ENSBTAG00000001188	bta-miR-2425-5p
ENSBTAG00000001298	bta-miR-2425-5p
ENSBTAG00000001396	bta-miR-2425-5p
ENSBTAG00000001481	bta-miR-2425-5p
ENSBTAG00000001594	bta-miR-2425-5p
ENSBTAG00000001608	bta-miR-2425-5p
ENSBTAG00000001647	bta-miR-2425-5p
ENSBTAG00000001795	bta-miR-2425-5p
ENSBTAG00000001804	bta-miR-2425-5p
ENSBTAG00000002071	bta-miR-2425-5p
ENSBTAG00000002075	bta-miR-2425-5p
ENSBTAG00000002104	bta-miR-2425-5p
ENSBTAG00000002126	bta-miR-2425-5p
ENSBTAG00000002303	bta-miR-2425-5p
ENSBTAG00000002345	bta-miR-2425-5p
ENSBTAG00000002347	bta-miR-2425-5p
ENSBTAG00000002350	bta-miR-2425-5p
ENSBTAG00000002408	bta-miR-2425-5p
ENSBTAG00000002416	bta-miR-2425-5p
ENSBTAG00000002500	bta-miR-2425-5p
ENSBTAG00000002581	bta-miR-2425-5p
ENSBTAG00000002679	bta-miR-2425-5p
ENSBTAG00000002716	bta-miR-2425-5p
ENSBTAG00000002821	bta-miR-2425-5p
ENSBTAG00000002824	bta-miR-2425-5p
ENSBTAG00000002898	bta-miR-2425-5p
ENSBTAG00000002908	bta-miR-2425-5p
ENSBTAG00000002920	bta-miR-2425-5p
ENSBTAG00000002931	bta-miR-2425-5p
ENSBTAG00000003020	bta-miR-2425-5p
ENSBTAG00000003061	bta-miR-2425-5p
ENSBTAG00000003100	bta-miR-2425-5p
ENSBTAG00000003108	bta-miR-2425-5p
ENSBTAG00000003329	bta-miR-2425-5p
ENSBTAG00000003345	bta-miR-2425-5p
ENSBTAG00000003381	bta-miR-2425-5p
ENSBTAG00000003446	bta-miR-2425-5p
ENSBTAG00000003504	bta-miR-2425-5p
ENSBTAG00000003650	bta-miR-2425-5p
ENSBTAG00000003665	bta-miR-2425-5p
ENSBTAG00000003675	bta-miR-2425-5p
ENSBTAG00000003848	bta-miR-2425-5p
ENSBTAG00000004095	bta-miR-2425-5p
ENSBTAG00000004147	bta-miR-2425-5p
ENSBTAG00000004148	bta-miR-2425-5p
ENSBTAG00000004281	bta-miR-2425-5p
ENSBTAG00000004367	bta-miR-2425-5p
ENSBTAG00000004374	bta-miR-2425-5p
ENSBTAG00000004376	bta-miR-2425-5p
ENSBTAG00000004387	bta-miR-2425-5p
ENSBTAG00000004403	bta-miR-2425-5p
ENSBTAG00000004438	bta-miR-2425-5p
ENSBTAG00000004495	bta-miR-2425-5p
ENSBTAG00000004508	bta-miR-2425-5p
ENSBTAG00000004514	bta-miR-2425-5p
ENSBTAG00000004597	bta-miR-2425-5p
ENSBTAG00000004608	bta-miR-2425-5p
ENSBTAG00000004652	bta-miR-2425-5p
ENSBTAG00000004738	bta-miR-2425-5p
ENSBTAG00000004769	bta-miR-2425-5p
ENSBTAG00000004782	bta-miR-2425-5p
ENSBTAG00000004789	bta-miR-2425-5p
ENSBTAG00000004801	bta-miR-2425-5p
ENSBTAG00000004826	bta-miR-2425-5p
ENSBTAG00000004832	bta-miR-2425-5p
ENSBTAG00000004863	bta-miR-2425-5p
ENSBTAG00000004970	bta-miR-2425-5p
ENSBTAG00000004991	bta-miR-2425-5p
ENSBTAG00000005071	bta-miR-2425-5p
ENSBTAG00000005158	bta-miR-2425-5p
ENSBTAG00000005208	bta-miR-2425-5p
ENSBTAG00000005222	bta-miR-2425-5p
ENSBTAG00000005425	bta-miR-2425-5p
ENSBTAG00000005464	bta-miR-2425-5p
ENSBTAG00000005623	bta-miR-2425-5p
ENSBTAG00000005644	bta-miR-2425-5p
ENSBTAG00000005657	bta-miR-2425-5p
ENSBTAG00000005664	bta-miR-2425-5p
ENSBTAG00000005676	bta-miR-2425-5p
ENSBTAG00000005797	bta-miR-2425-5p
ENSBTAG00000005891	bta-miR-2425-5p
ENSBTAG00000005898	bta-miR-2425-5p
ENSBTAG00000005984	bta-miR-2425-5p
ENSBTAG00000006024	bta-miR-2425-5p
ENSBTAG00000006031	bta-miR-2425-5p
ENSBTAG00000006268	bta-miR-2425-5p
ENSBTAG00000006349	bta-miR-2425-5p
ENSBTAG00000006350	bta-miR-2425-5p
ENSBTAG00000006385	bta-miR-2425-5p
ENSBTAG00000006479	bta-miR-2425-5p
ENSBTAG00000006573	bta-miR-2425-5p
ENSBTAG00000006579	bta-miR-2425-5p
ENSBTAG00000006638	bta-miR-2425-5p
ENSBTAG00000006858	bta-miR-2425-5p
ENSBTAG00000006962	bta-miR-2425-5p
ENSBTAG00000006973	bta-miR-2425-5p
ENSBTAG00000007058	bta-miR-2425-5p
ENSBTAG00000007131	bta-miR-2425-5p
ENSBTAG00000007145	bta-miR-2425-5p
ENSBTAG00000007187	bta-miR-2425-5p
ENSBTAG00000007189	bta-miR-2425-5p
ENSBTAG00000007217	bta-miR-2425-5p
ENSBTAG00000007281	bta-miR-2425-5p
ENSBTAG00000007320	bta-miR-2425-5p
ENSBTAG00000007398	bta-miR-2425-5p
ENSBTAG00000007429	bta-miR-2425-5p
ENSBTAG00000007501	bta-miR-2425-5p
ENSBTAG00000007546	bta-miR-2425-5p
ENSBTAG00000007583	bta-miR-2425-5p
ENSBTAG00000007588	bta-miR-2425-5p
ENSBTAG00000007605	bta-miR-2425-5p
ENSBTAG00000007658	bta-miR-2425-5p
ENSBTAG00000007730	bta-miR-2425-5p
ENSBTAG00000007739	bta-miR-2425-5p
ENSBTAG00000007882	bta-miR-2425-5p
ENSBTAG00000007901	bta-miR-2425-5p
ENSBTAG00000008025	bta-miR-2425-5p
ENSBTAG00000008036	bta-miR-2425-5p
ENSBTAG00000008091	bta-miR-2425-5p
ENSBTAG00000008202	bta-miR-2425-5p
ENSBTAG00000008236	bta-miR-2425-5p
ENSBTAG00000008240	bta-miR-2425-5p
ENSBTAG00000008274	bta-miR-2425-5p
ENSBTAG00000008294	bta-miR-2425-5p
ENSBTAG00000008378	bta-miR-2425-5p
ENSBTAG00000008484	bta-miR-2425-5p
ENSBTAG00000008523	bta-miR-2425-5p
ENSBTAG00000008542	bta-miR-2425-5p
ENSBTAG00000008591	bta-miR-2425-5p
ENSBTAG00000008644	bta-miR-2425-5p
ENSBTAG00000008808	bta-miR-2425-5p
ENSBTAG00000008852	bta-miR-2425-5p
ENSBTAG00000008860	bta-miR-2425-5p
ENSBTAG00000008925	bta-miR-2425-5p
ENSBTAG00000009111	bta-miR-2425-5p
ENSBTAG00000009131	bta-miR-2425-5p
ENSBTAG00000009255	bta-miR-2425-5p
ENSBTAG00000009272	bta-miR-2425-5p
ENSBTAG00000009414	bta-miR-2425-5p
ENSBTAG00000009468	bta-miR-2425-5p
ENSBTAG00000009727	bta-miR-2425-5p
ENSBTAG00000009736	bta-miR-2425-5p
ENSBTAG00000009832	bta-miR-2425-5p
ENSBTAG00000009841	bta-miR-2425-5p
ENSBTAG00000009867	bta-miR-2425-5p
ENSBTAG00000009915	bta-miR-2425-5p
ENSBTAG00000009988	bta-miR-2425-5p
ENSBTAG00000009991	bta-miR-2425-5p
ENSBTAG00000009998	bta-miR-2425-5p
ENSBTAG00000010130	bta-miR-2425-5p
ENSBTAG00000010170	bta-miR-2425-5p
ENSBTAG00000010219	bta-miR-2425-5p
ENSBTAG00000010254	bta-miR-2425-5p
ENSBTAG00000010344	bta-miR-2425-5p
ENSBTAG00000010420	bta-miR-2425-5p
ENSBTAG00000010517	bta-miR-2425-5p
ENSBTAG00000010590	bta-miR-2425-5p
ENSBTAG00000010666	bta-miR-2425-5p
ENSBTAG00000010773	bta-miR-2425-5p
ENSBTAG00000010790	bta-miR-2425-5p
ENSBTAG00000010868	bta-miR-2425-5p
ENSBTAG00000011000	bta-miR-2425-5p
ENSBTAG00000011112	bta-miR-2425-5p
ENSBTAG00000011237	bta-miR-2425-5p
ENSBTAG00000011425	bta-miR-2425-5p
ENSBTAG00000011442	bta-miR-2425-5p
ENSBTAG00000011466	bta-miR-2425-5p
ENSBTAG00000011761	bta-miR-2425-5p
ENSBTAG00000011819	bta-miR-2425-5p
ENSBTAG00000011885	bta-miR-2425-5p
ENSBTAG00000011938	bta-miR-2425-5p
ENSBTAG00000012040	bta-miR-2425-5p
ENSBTAG00000012059	bta-miR-2425-5p
ENSBTAG00000012067	bta-miR-2425-5p
ENSBTAG00000012073	bta-miR-2425-5p
ENSBTAG00000012094	bta-miR-2425-5p
ENSBTAG00000012125	bta-miR-2425-5p
ENSBTAG00000012217	bta-miR-2425-5p
ENSBTAG00000012219	bta-miR-2425-5p
ENSBTAG00000012228	bta-miR-2425-5p
ENSBTAG00000012261	bta-miR-2425-5p
ENSBTAG00000012347	bta-miR-2425-5p
ENSBTAG00000012353	bta-miR-2425-5p
ENSBTAG00000012374	bta-miR-2425-5p
ENSBTAG00000012405	bta-miR-2425-5p
ENSBTAG00000012458	bta-miR-2425-5p
ENSBTAG00000012567	bta-miR-2425-5p
ENSBTAG00000012586	bta-miR-2425-5p
ENSBTAG00000012628	bta-miR-2425-5p
ENSBTAG00000012644	bta-miR-2425-5p
ENSBTAG00000012648	bta-miR-2425-5p
ENSBTAG00000012676	bta-miR-2425-5p
ENSBTAG00000012785	bta-miR-2425-5p
ENSBTAG00000012817	bta-miR-2425-5p
ENSBTAG00000012837	bta-miR-2425-5p
ENSBTAG00000012854	bta-miR-2425-5p
ENSBTAG00000012858	bta-miR-2425-5p
ENSBTAG00000012922	bta-miR-2425-5p
ENSBTAG00000012956	bta-miR-2425-5p
ENSBTAG00000013046	bta-miR-2425-5p
ENSBTAG00000013093	bta-miR-2425-5p
ENSBTAG00000013103	bta-miR-2425-5p
ENSBTAG00000013107	bta-miR-2425-5p
ENSBTAG00000013191	bta-miR-2425-5p
ENSBTAG00000013290	bta-miR-2425-5p
ENSBTAG00000013305	bta-miR-2425-5p
ENSBTAG00000013436	bta-miR-2425-5p
ENSBTAG00000013502	bta-miR-2425-5p
ENSBTAG00000013708	bta-miR-2425-5p
ENSBTAG00000013737	bta-miR-2425-5p
ENSBTAG00000013832	bta-miR-2425-5p
ENSBTAG00000013848	bta-miR-2425-5p
ENSBTAG00000014005	bta-miR-2425-5p
ENSBTAG00000014006	bta-miR-2425-5p
ENSBTAG00000014016	bta-miR-2425-5p
ENSBTAG00000014031	bta-miR-2425-5p
ENSBTAG00000014100	bta-miR-2425-5p
ENSBTAG00000014269	bta-miR-2425-5p
ENSBTAG00000014310	bta-miR-2425-5p
ENSBTAG00000014335	bta-miR-2425-5p
ENSBTAG00000014529	bta-miR-2425-5p
ENSBTAG00000014538	bta-miR-2425-5p
ENSBTAG00000014676	bta-miR-2425-5p
ENSBTAG00000014806	bta-miR-2425-5p
ENSBTAG00000014857	bta-miR-2425-5p
ENSBTAG00000014927	bta-miR-2425-5p
ENSBTAG00000014992	bta-miR-2425-5p
ENSBTAG00000014996	bta-miR-2425-5p
ENSBTAG00000015090	bta-miR-2425-5p
ENSBTAG00000015093	bta-miR-2425-5p
ENSBTAG00000015191	bta-miR-2425-5p
ENSBTAG00000015336	bta-miR-2425-5p
ENSBTAG00000015348	bta-miR-2425-5p
ENSBTAG00000015482	bta-miR-2425-5p
ENSBTAG00000015519	bta-miR-2425-5p
ENSBTAG00000015557	bta-miR-2425-5p
ENSBTAG00000015576	bta-miR-2425-5p
ENSBTAG00000015650	bta-miR-2425-5p
ENSBTAG00000015674	bta-miR-2425-5p
ENSBTAG00000015794	bta-miR-2425-5p
ENSBTAG00000015891	bta-miR-2425-5p
ENSBTAG00000015920	bta-miR-2425-5p
ENSBTAG00000015984	bta-miR-2425-5p
ENSBTAG00000016006	bta-miR-2425-5p
ENSBTAG00000016096	bta-miR-2425-5p
ENSBTAG00000016122	bta-miR-2425-5p
ENSBTAG00000016155	bta-miR-2425-5p
ENSBTAG00000016225	bta-miR-2425-5p
ENSBTAG00000016276	bta-miR-2425-5p
ENSBTAG00000016305	bta-miR-2425-5p
ENSBTAG00000016368	bta-miR-2425-5p
ENSBTAG00000016370	bta-miR-2425-5p
ENSBTAG00000016413	bta-miR-2425-5p
ENSBTAG00000016485	bta-miR-2425-5p
ENSBTAG00000016494	bta-miR-2425-5p
ENSBTAG00000016504	bta-miR-2425-5p
ENSBTAG00000016516	bta-miR-2425-5p
ENSBTAG00000016523	bta-miR-2425-5p
ENSBTAG00000016662	bta-miR-2425-5p
ENSBTAG00000016754	bta-miR-2425-5p
ENSBTAG00000016762	bta-miR-2425-5p
ENSBTAG00000016776	bta-miR-2425-5p
ENSBTAG00000016881	bta-miR-2425-5p
ENSBTAG00000016997	bta-miR-2425-5p
ENSBTAG00000017122	bta-miR-2425-5p
ENSBTAG00000017219	bta-miR-2425-5p
ENSBTAG00000017233	bta-miR-2425-5p
ENSBTAG00000017239	bta-miR-2425-5p
ENSBTAG00000017242	bta-miR-2425-5p
ENSBTAG00000017243	bta-miR-2425-5p
ENSBTAG00000017273	bta-miR-2425-5p
ENSBTAG00000017461	bta-miR-2425-5p
ENSBTAG00000017650	bta-miR-2425-5p
ENSBTAG00000017666	bta-miR-2425-5p
ENSBTAG00000017681	bta-miR-2425-5p
ENSBTAG00000017744	bta-miR-2425-5p
ENSBTAG00000017767	bta-miR-2425-5p
ENSBTAG00000017799	bta-miR-2425-5p
ENSBTAG00000017864	bta-miR-2425-5p
ENSBTAG00000017872	bta-miR-2425-5p
ENSBTAG00000017950	bta-miR-2425-5p
ENSBTAG00000017982	bta-miR-2425-5p
ENSBTAG00000018011	bta-miR-2425-5p
ENSBTAG00000018098	bta-miR-2425-5p
ENSBTAG00000018157	bta-miR-2425-5p
ENSBTAG00000018172	bta-miR-2425-5p
ENSBTAG00000018175	bta-miR-2425-5p
ENSBTAG00000018254	bta-miR-2425-5p
ENSBTAG00000018259	bta-miR-2425-5p
ENSBTAG00000018451	bta-miR-2425-5p
ENSBTAG00000018460	bta-miR-2425-5p
ENSBTAG00000018562	bta-miR-2425-5p
ENSBTAG00000018669	bta-miR-2425-5p
ENSBTAG00000018739	bta-miR-2425-5p
ENSBTAG00000018819	bta-miR-2425-5p
ENSBTAG00000018838	bta-miR-2425-5p
ENSBTAG00000018851	bta-miR-2425-5p
ENSBTAG00000018859	bta-miR-2425-5p
ENSBTAG00000018941	bta-miR-2425-5p
ENSBTAG00000018966	bta-miR-2425-5p
ENSBTAG00000018970	bta-miR-2425-5p
ENSBTAG00000018989	bta-miR-2425-5p
ENSBTAG00000019150	bta-miR-2425-5p
ENSBTAG00000019343	bta-miR-2425-5p
ENSBTAG00000019349	bta-miR-2425-5p
ENSBTAG00000019378	bta-miR-2425-5p
ENSBTAG00000019446	bta-miR-2425-5p
ENSBTAG00000019513	bta-miR-2425-5p
ENSBTAG00000019532	bta-miR-2425-5p
ENSBTAG00000019633	bta-miR-2425-5p
ENSBTAG00000019735	bta-miR-2425-5p
ENSBTAG00000019767	bta-miR-2425-5p
ENSBTAG00000019801	bta-miR-2425-5p
ENSBTAG00000019823	bta-miR-2425-5p
ENSBTAG00000019886	bta-miR-2425-5p
ENSBTAG00000019904	bta-miR-2425-5p
ENSBTAG00000019919	bta-miR-2425-5p
ENSBTAG00000019984	bta-miR-2425-5p
ENSBTAG00000020218	bta-miR-2425-5p
ENSBTAG00000020229	bta-miR-2425-5p
ENSBTAG00000020243	bta-miR-2425-5p
ENSBTAG00000020308	bta-miR-2425-5p
ENSBTAG00000020413	bta-miR-2425-5p
ENSBTAG00000020515	bta-miR-2425-5p
ENSBTAG00000020619	bta-miR-2425-5p
ENSBTAG00000020657	bta-miR-2425-5p
ENSBTAG00000020679	bta-miR-2425-5p
ENSBTAG00000020762	bta-miR-2425-5p
ENSBTAG00000020817	bta-miR-2425-5p
ENSBTAG00000020839	bta-miR-2425-5p
ENSBTAG00000020890	bta-miR-2425-5p
ENSBTAG00000020904	bta-miR-2425-5p
ENSBTAG00000021050	bta-miR-2425-5p
ENSBTAG00000021065	bta-miR-2425-5p
ENSBTAG00000021099	bta-miR-2425-5p
ENSBTAG00000021113	bta-miR-2425-5p
ENSBTAG00000021183	bta-miR-2425-5p
ENSBTAG00000021293	bta-miR-2425-5p
ENSBTAG00000021318	bta-miR-2425-5p
ENSBTAG00000021430	bta-miR-2425-5p
ENSBTAG00000021514	bta-miR-2425-5p
ENSBTAG00000021570	bta-miR-2425-5p
ENSBTAG00000021576	bta-miR-2425-5p
ENSBTAG00000021609	bta-miR-2425-5p
ENSBTAG00000021632	bta-miR-2425-5p
ENSBTAG00000021707	bta-miR-2425-5p
ENSBTAG00000021744	bta-miR-2425-5p
ENSBTAG00000021893	bta-miR-2425-5p
ENSBTAG00000021953	bta-miR-2425-5p
ENSBTAG00000021957	bta-miR-2425-5p
ENSBTAG00000021961	bta-miR-2425-5p
ENSBTAG00000022013	bta-miR-2425-5p
ENSBTAG00000022575	bta-miR-2425-5p
ENSBTAG00000022632	bta-miR-2425-5p
ENSBTAG00000022635	bta-miR-2425-5p
ENSBTAG00000022751	bta-miR-2425-5p
ENSBTAG00000022775	bta-miR-2425-5p
ENSBTAG00000023318	bta-miR-2425-5p
ENSBTAG00000023369	bta-miR-2425-5p
ENSBTAG00000023730	bta-miR-2425-5p
ENSBTAG00000023780	bta-miR-2425-5p
ENSBTAG00000023788	bta-miR-2425-5p
ENSBTAG00000023820	bta-miR-2425-5p
ENSBTAG00000024070	bta-miR-2425-5p
ENSBTAG00000024137	bta-miR-2425-5p
ENSBTAG00000024162	bta-miR-2425-5p
ENSBTAG00000024272	bta-miR-2425-5p
ENSBTAG00000025029	bta-miR-2425-5p
ENSBTAG00000025426	bta-miR-2425-5p
ENSBTAG00000025718	bta-miR-2425-5p
ENSBTAG00000026307	bta-miR-2425-5p
ENSBTAG00000026461	bta-miR-2425-5p
ENSBTAG00000026523	bta-miR-2425-5p
ENSBTAG00000026637	bta-miR-2425-5p
ENSBTAG00000026748	bta-miR-2425-5p
ENSBTAG00000026772	bta-miR-2425-5p
ENSBTAG00000027059	bta-miR-2425-5p
ENSBTAG00000027854	bta-miR-2425-5p
ENSBTAG00000030587	bta-miR-2425-5p
ENSBTAG00000030845	bta-miR-2425-5p
ENSBTAG00000030976	bta-miR-2425-5p
ENSBTAG00000031001	bta-miR-2425-5p
ENSBTAG00000031186	bta-miR-2425-5p
ENSBTAG00000031383	bta-miR-2425-5p
ENSBTAG00000031701	bta-miR-2425-5p
ENSBTAG00000031788	bta-miR-2425-5p
ENSBTAG00000031905	bta-miR-2425-5p
ENSBTAG00000032467	bta-miR-2425-5p
ENSBTAG00000032493	bta-miR-2425-5p
ENSBTAG00000032668	bta-miR-2425-5p
ENSBTAG00000032669	bta-miR-2425-5p
ENSBTAG00000032923	bta-miR-2425-5p
ENSBTAG00000032926	bta-miR-2425-5p
ENSBTAG00000033248	bta-miR-2425-5p
ENSBTAG00000033345	bta-miR-2425-5p
ENSBTAG00000033360	bta-miR-2425-5p
ENSBTAG00000033506	bta-miR-2425-5p
ENSBTAG00000033509	bta-miR-2425-5p
ENSBTAG00000033519	bta-miR-2425-5p
ENSBTAG00000033677	bta-miR-2425-5p
ENSBTAG00000034106	bta-miR-2425-5p
ENSBTAG00000034140	bta-miR-2425-5p
ENSBTAG00000034954	bta-miR-2425-5p
ENSBTAG00000036175	bta-miR-2425-5p
ENSBTAG00000037383	bta-miR-2425-5p
ENSBTAG00000037429	bta-miR-2425-5p
ENSBTAG00000037490	bta-miR-2425-5p
ENSBTAG00000037634	bta-miR-2425-5p
ENSBTAG00000037764	bta-miR-2425-5p
ENSBTAG00000037783	bta-miR-2425-5p
ENSBTAG00000038116	bta-miR-2425-5p
ENSBTAG00000038126	bta-miR-2425-5p
ENSBTAG00000038233	bta-miR-2425-5p
ENSBTAG00000038500	bta-miR-2425-5p
ENSBTAG00000038548	bta-miR-2425-5p
ENSBTAG00000038576	bta-miR-2425-5p
ENSBTAG00000038625	bta-miR-2425-5p
ENSBTAG00000038738	bta-miR-2425-5p
ENSBTAG00000038903	bta-miR-2425-5p
ENSBTAG00000038910	bta-miR-2425-5p
ENSBTAG00000038938	bta-miR-2425-5p
ENSBTAG00000038990	bta-miR-2425-5p
ENSBTAG00000039041	bta-miR-2425-5p
ENSBTAG00000039049	bta-miR-2425-5p
ENSBTAG00000039302	bta-miR-2425-5p
ENSBTAG00000039355	bta-miR-2425-5p
ENSBTAG00000039651	bta-miR-2425-5p
ENSBTAG00000039821	bta-miR-2425-5p
ENSBTAG00000040380	bta-miR-2425-5p
ENSBTAG00000040607	bta-miR-2425-5p
ENSBTAG00000042196	bta-miR-2425-5p
ENSBTAG00000042744	bta-miR-2425-5p
ENSBTAG00000042787	bta-miR-2425-5p
ENSBTAG00000043121	bta-miR-2425-5p
ENSBTAG00000043218	bta-miR-2425-5p
ENSBTAG00000043398	bta-miR-2425-5p
ENSBTAG00000043581	bta-miR-2425-5p
ENSBTAG00000044074	bta-miR-2425-5p
ENSBTAG00000044100	bta-miR-2425-5p
ENSBTAG00000044111	bta-miR-2425-5p
ENSBTAG00000044146	bta-miR-2425-5p
ENSBTAG00000045507	bta-miR-2425-5p
ENSBTAG00000045548	bta-miR-2425-5p
ENSBTAG00000045667	bta-miR-2425-5p
ENSBTAG00000045702	bta-miR-2425-5p
ENSBTAG00000045768	bta-miR-2425-5p
ENSBTAG00000045805	bta-miR-2425-5p
ENSBTAG00000045900	bta-miR-2425-5p
ENSBTAG00000045904	bta-miR-2425-5p
ENSBTAG00000045958	bta-miR-2425-5p
ENSBTAG00000046014	bta-miR-2425-5p
ENSBTAG00000046044	bta-miR-2425-5p
ENSBTAG00000046091	bta-miR-2425-5p
ENSBTAG00000046123	bta-miR-2425-5p
ENSBTAG00000046140	bta-miR-2425-5p
ENSBTAG00000046162	bta-miR-2425-5p
ENSBTAG00000046173	bta-miR-2425-5p
ENSBTAG00000046478	bta-miR-2425-5p
ENSBTAG00000046510	bta-miR-2425-5p
ENSBTAG00000046808	bta-miR-2425-5p
ENSBTAG00000046911	bta-miR-2425-5p
ENSBTAG00000046924	bta-miR-2425-5p
ENSBTAG00000047138	bta-miR-2425-5p
ENSBTAG00000047215	bta-miR-2425-5p
ENSBTAG00000047237	bta-miR-2425-5p
ENSBTAG00000047385	bta-miR-2425-5p
ENSBTAG00000047399	bta-miR-2425-5p
ENSBTAG00000047435	bta-miR-2425-5p
ENSBTAG00000047441	bta-miR-2425-5p
ENSBTAG00000047448	bta-miR-2425-5p
ENSBTAG00000047662	bta-miR-2425-5p
ENSBTAG00000047700	bta-miR-2425-5p
ENSBTAG00000047760	bta-miR-2425-5p
ENSBTAG00000047786	bta-miR-2425-5p
ENSBTAG00000047794	bta-miR-2425-5p
ENSBTAG00000047903	bta-miR-2425-5p
ENSBTAG00000047914	bta-miR-2425-5p
ENSBTAG00000047933	bta-miR-2425-5p
ENSBTAG00000048088	bta-miR-2425-5p
ENSBTAG00000048160	bta-miR-2425-5p
ENSBTAG00000048164	bta-miR-2425-5p
ENSBTAG00000048257	bta-miR-2425-5p
ENSBTAG00000000106	Novel_104
ENSBTAG00000000253	Novel_104
ENSBTAG00000000341	Novel_104
ENSBTAG00000000437	Novel_104
ENSBTAG00000001010	Novel_104
ENSBTAG00000001050	Novel_104
ENSBTAG00000001074	Novel_104
ENSBTAG00000001166	Novel_104
ENSBTAG00000001187	Novel_104
ENSBTAG00000001189	Novel_104
ENSBTAG00000001463	Novel_104
ENSBTAG00000001475	Novel_104
ENSBTAG00000001654	Novel_104
ENSBTAG00000001706	Novel_104
ENSBTAG00000001814	Novel_104
ENSBTAG00000001928	Novel_104
ENSBTAG00000001942	Novel_104
ENSBTAG00000002211	Novel_104
ENSBTAG00000002350	Novel_104
ENSBTAG00000002356	Novel_104
ENSBTAG00000002615	Novel_104
ENSBTAG00000002685	Novel_104
ENSBTAG00000002697	Novel_104
ENSBTAG00000002834	Novel_104
ENSBTAG00000003312	Novel_104
ENSBTAG00000003510	Novel_104
ENSBTAG00000003770	Novel_104
ENSBTAG00000003916	Novel_104
ENSBTAG00000003953	Novel_104
ENSBTAG00000004078	Novel_104
ENSBTAG00000004462	Novel_104
ENSBTAG00000004468	Novel_104
ENSBTAG00000004635	Novel_104
ENSBTAG00000004727	Novel_104
ENSBTAG00000004751	Novel_104
ENSBTAG00000004787	Novel_104
ENSBTAG00000004848	Novel_104
ENSBTAG00000005154	Novel_104
ENSBTAG00000005592	Novel_104
ENSBTAG00000005631	Novel_104
ENSBTAG00000005903	Novel_104
ENSBTAG00000005980	Novel_104
ENSBTAG00000006071	Novel_104
ENSBTAG00000006108	Novel_104
ENSBTAG00000006166	Novel_104
ENSBTAG00000006388	Novel_104
ENSBTAG00000006792	Novel_104
ENSBTAG00000006868	Novel_104
ENSBTAG00000006999	Novel_104
ENSBTAG00000007104	Novel_104
ENSBTAG00000008240	Novel_104
ENSBTAG00000008272	Novel_104
ENSBTAG00000008279	Novel_104
ENSBTAG00000008778	Novel_104
ENSBTAG00000008924	Novel_104
ENSBTAG00000009736	Novel_104
ENSBTAG00000009942	Novel_104
ENSBTAG00000010299	Novel_104
ENSBTAG00000010464	Novel_104
ENSBTAG00000010833	Novel_104
ENSBTAG00000011136	Novel_104
ENSBTAG00000011249	Novel_104
ENSBTAG00000011447	Novel_104
ENSBTAG00000011731	Novel_104
ENSBTAG00000011820	Novel_104
ENSBTAG00000011922	Novel_104
ENSBTAG00000012063	Novel_104
ENSBTAG00000012715	Novel_104
ENSBTAG00000012791	Novel_104
ENSBTAG00000012817	Novel_104
ENSBTAG00000013030	Novel_104
ENSBTAG00000013745	Novel_104
ENSBTAG00000013942	Novel_104
ENSBTAG00000014114	Novel_104
ENSBTAG00000014415	Novel_104
ENSBTAG00000015205	Novel_104
ENSBTAG00000015401	Novel_104
ENSBTAG00000015432	Novel_104
ENSBTAG00000015637	Novel_104
ENSBTAG00000015952	Novel_104
ENSBTAG00000016072	Novel_104
ENSBTAG00000016103	Novel_104
ENSBTAG00000016397	Novel_104
ENSBTAG00000016936	Novel_104
ENSBTAG00000017122	Novel_104
ENSBTAG00000017222	Novel_104
ENSBTAG00000017281	Novel_104
ENSBTAG00000017864	Novel_104
ENSBTAG00000017911	Novel_104
ENSBTAG00000018022	Novel_104
ENSBTAG00000018045	Novel_104
ENSBTAG00000018246	Novel_104
ENSBTAG00000018248	Novel_104
ENSBTAG00000018893	Novel_104
ENSBTAG00000018942	Novel_104
ENSBTAG00000018946	Novel_104
ENSBTAG00000019168	Novel_104
ENSBTAG00000019202	Novel_104
ENSBTAG00000019388	Novel_104
ENSBTAG00000019652	Novel_104
ENSBTAG00000020192	Novel_104
ENSBTAG00000020262	Novel_104
ENSBTAG00000020376	Novel_104
ENSBTAG00000020568	Novel_104
ENSBTAG00000020681	Novel_104
ENSBTAG00000020944	Novel_104
ENSBTAG00000021188	Novel_104
ENSBTAG00000021283	Novel_104
ENSBTAG00000021396	Novel_104
ENSBTAG00000021444	Novel_104
ENSBTAG00000021494	Novel_104
ENSBTAG00000021549	Novel_104
ENSBTAG00000021850	Novel_104
ENSBTAG00000022471	Novel_104
ENSBTAG00000024115	Novel_104
ENSBTAG00000025078	Novel_104
ENSBTAG00000025181	Novel_104
ENSBTAG00000025313	Novel_104
ENSBTAG00000025622	Novel_104
ENSBTAG00000025756	Novel_104
ENSBTAG00000026461	Novel_104
ENSBTAG00000026684	Novel_104
ENSBTAG00000026769	Novel_104
ENSBTAG00000026893	Novel_104
ENSBTAG00000026919	Novel_104
ENSBTAG00000027625	Novel_104
ENSBTAG00000027924	Novel_104
ENSBTAG00000030175	Novel_104
ENSBTAG00000030769	Novel_104
ENSBTAG00000031364	Novel_104
ENSBTAG00000031476	Novel_104
ENSBTAG00000031524	Novel_104
ENSBTAG00000031532	Novel_104
ENSBTAG00000032962	Novel_104
ENSBTAG00000033170	Novel_104
ENSBTAG00000034411	Novel_104
ENSBTAG00000035244	Novel_104
ENSBTAG00000035323	Novel_104
ENSBTAG00000035587	Novel_104
ENSBTAG00000035782	Novel_104
ENSBTAG00000038489	Novel_104
ENSBTAG00000038866	Novel_104
ENSBTAG00000039335	Novel_104
ENSBTAG00000039571	Novel_104
ENSBTAG00000039851	Novel_104
ENSBTAG00000039951	Novel_104
ENSBTAG00000044029	Novel_104
ENSBTAG00000044155	Novel_104
ENSBTAG00000045507	Novel_104
ENSBTAG00000045625	Novel_104
ENSBTAG00000045704	Novel_104
ENSBTAG00000045907	Novel_104
ENSBTAG00000045954	Novel_104
ENSBTAG00000046010	Novel_104
ENSBTAG00000046703	Novel_104
ENSBTAG00000047101	Novel_104
ENSBTAG00000000005	Novel_97
ENSBTAG00000000015	Novel_97
ENSBTAG00000000575	Novel_97
ENSBTAG00000000892	Novel_97
ENSBTAG00000000979	Novel_97
ENSBTAG00000001163	Novel_97
ENSBTAG00000001252	Novel_97
ENSBTAG00000001504	Novel_97
ENSBTAG00000001694	Novel_97
ENSBTAG00000002056	Novel_97
ENSBTAG00000002184	Novel_97
ENSBTAG00000002319	Novel_97
ENSBTAG00000003012	Novel_97
ENSBTAG00000003030	Novel_97
ENSBTAG00000003143	Novel_97
ENSBTAG00000003231	Novel_97
ENSBTAG00000003414	Novel_97
ENSBTAG00000003604	Novel_97
ENSBTAG00000004147	Novel_97
ENSBTAG00000004647	Novel_97
ENSBTAG00000004802	Novel_97
ENSBTAG00000005122	Novel_97
ENSBTAG00000005168	Novel_97
ENSBTAG00000005183	Novel_97
ENSBTAG00000005760	Novel_97
ENSBTAG00000005916	Novel_97
ENSBTAG00000006595	Novel_97
ENSBTAG00000006789	Novel_97
ENSBTAG00000006984	Novel_97
ENSBTAG00000007258	Novel_97
ENSBTAG00000007489	Novel_97
ENSBTAG00000007981	Novel_97
ENSBTAG00000008036	Novel_97
ENSBTAG00000008482	Novel_97
ENSBTAG00000008552	Novel_97
ENSBTAG00000008873	Novel_97
ENSBTAG00000009331	Novel_97
ENSBTAG00000009405	Novel_97
ENSBTAG00000010229	Novel_97
ENSBTAG00000010370	Novel_97
ENSBTAG00000010432	Novel_97
ENSBTAG00000010447	Novel_97
ENSBTAG00000010595	Novel_97
ENSBTAG00000010662	Novel_97
ENSBTAG00000010671	Novel_97
ENSBTAG00000010843	Novel_97
ENSBTAG00000010998	Novel_97
ENSBTAG00000011154	Novel_97
ENSBTAG00000011425	Novel_97
ENSBTAG00000011581	Novel_97
ENSBTAG00000011619	Novel_97
ENSBTAG00000011841	Novel_97
ENSBTAG00000012565	Novel_97
ENSBTAG00000012963	Novel_97
ENSBTAG00000013602	Novel_97
ENSBTAG00000014169	Novel_97
ENSBTAG00000014351	Novel_97
ENSBTAG00000014730	Novel_97
ENSBTAG00000015104	Novel_97
ENSBTAG00000015303	Novel_97
ENSBTAG00000015444	Novel_97
ENSBTAG00000015462	Novel_97
ENSBTAG00000015848	Novel_97
ENSBTAG00000015994	Novel_97
ENSBTAG00000016080	Novel_97
ENSBTAG00000016112	Novel_97
ENSBTAG00000016420	Novel_97
ENSBTAG00000016523	Novel_97
ENSBTAG00000016547	Novel_97
ENSBTAG00000016578	Novel_97
ENSBTAG00000017251	Novel_97
ENSBTAG00000017266	Novel_97
ENSBTAG00000017378	Novel_97
ENSBTAG00000017560	Novel_97
ENSBTAG00000017755	Novel_97
ENSBTAG00000017759	Novel_97
ENSBTAG00000018088	Novel_97
ENSBTAG00000018373	Novel_97
ENSBTAG00000018729	Novel_97
ENSBTAG00000018783	Novel_97
ENSBTAG00000018941	Novel_97
ENSBTAG00000019254	Novel_97
ENSBTAG00000019255	Novel_97
ENSBTAG00000019267	Novel_97
ENSBTAG00000019290	Novel_97
ENSBTAG00000019342	Novel_97
ENSBTAG00000019498	Novel_97
ENSBTAG00000020051	Novel_97
ENSBTAG00000020257	Novel_97
ENSBTAG00000020441	Novel_97
ENSBTAG00000020937	Novel_97
ENSBTAG00000021008	Novel_97
ENSBTAG00000021344	Novel_97
ENSBTAG00000021653	Novel_97
ENSBTAG00000021835	Novel_97
ENSBTAG00000021861	Novel_97
ENSBTAG00000021884	Novel_97
ENSBTAG00000022160	Novel_97
ENSBTAG00000022829	Novel_97
ENSBTAG00000023000	Novel_97
ENSBTAG00000023028	Novel_97
ENSBTAG00000023377	Novel_97
ENSBTAG00000024485	Novel_97
ENSBTAG00000024929	Novel_97
ENSBTAG00000025443	Novel_97
ENSBTAG00000026139	Novel_97
ENSBTAG00000026986	Novel_97
ENSBTAG00000030499	Novel_97
ENSBTAG00000031327	Novel_97
ENSBTAG00000033298	Novel_97
ENSBTAG00000038477	Novel_97
ENSBTAG00000040061	Novel_97
ENSBTAG00000040398	Novel_97
ENSBTAG00000042098	Novel_97
ENSBTAG00000042447	Novel_97
ENSBTAG00000044184	Novel_97
ENSBTAG00000045817	Novel_97
ENSBTAG00000046470	Novel_97
ENSBTAG00000046612	Novel_97
ENSBTAG00000046654	Novel_97
ENSBTAG00000047278	Novel_97
ENSBTAG00000047743	Novel_97
ENSBTAG00000047894	Novel_97
ENSBTAG00000048188	Novel_97
ENSBTAG00000048278	Novel_97

## Sheet: Table S5
Table S5 Statistics of the differentially expressed lncRNAs, miRNAs and their target genes
Differentially expressed genes		Differentially expressed lncRNAs and corresponding target genes				Differentially expressed miRNAs and corresponding target genes
mRNA-AP-up	mRNA-AP-down	lncRNA-AP-up		lncRNA-AP-down		miRNA-AP-up		miRNA-AP-down
ENSBTAG00000048172	ENSBTAG00000006474	MSTRG.294351	ENSBTAG00000047470	MSTRG.161616	ENSBTAG00000043013	bta-miR-205	ENSBTAG00000000222	bta-miR-219-3p	ENSBTAG00000001080
ENSBTAG00000040445	ENSBTAG00000013750	MSTRG.294351	ENSBTAG00000043157	MSTRG.161616	ENSBTAG00000007606	bta-miR-205	ENSBTAG00000000436	bta-miR-219-3p	ENSBTAG00000001093
ENSBTAG00000013665	ENSBTAG00000004403	MSTRG.294351	ENSBTAG00000044837	MSTRG.161616	ENSBTAG00000006893	bta-miR-205	ENSBTAG00000000545	bta-miR-219-3p	ENSBTAG00000001407
ENSBTAG00000048102	ENSBTAG00000005414	MSTRG.294351	ENSBTAG00000042792	MSTRG.161616	ENSBTAG00000003851	bta-miR-205	ENSBTAG00000000601	bta-miR-219-3p	ENSBTAG00000001983
ENSBTAG00000046131	ENSBTAG00000016554	MSTRG.294351	ENSBTAG00000046681	MSTRG.161616	ENSBTAG00000032839	bta-miR-205	ENSBTAG00000000696	bta-miR-219-3p	ENSBTAG00000003319
ENSBTAG00000045544	ENSBTAG00000046979	MSTRG.294351	ENSBTAG00000028359	MSTRG.161616	ENSBTAG00000047874	bta-miR-205	ENSBTAG00000000772	bta-miR-219-3p	ENSBTAG00000004097
ENSBTAG00000045750	ENSBTAG00000013481	MSTRG.294351	ENSBTAG00000040296	MSTRG.161616	ENSBTAG00000019463	bta-miR-205	ENSBTAG00000000799	bta-miR-219-3p	ENSBTAG00000006532
ENSBTAG00000046123	ENSBTAG00000017258	MSTRG.294351	ENSBTAG00000000421	MSTRG.161616	ENSBTAG00000009638	bta-miR-205	ENSBTAG00000000817	bta-miR-219-3p	ENSBTAG00000007932
ENSBTAG00000009405	ENSBTAG00000019761	MSTRG.294351	ENSBTAG00000042781	MSTRG.161616	ENSBTAG00000017177	bta-miR-205	ENSBTAG00000000928	bta-miR-219-3p	ENSBTAG00000008307
ENSBTAG00000018162	ENSBTAG00000021587	MSTRG.294351	ENSBTAG00000007689	MSTRG.161616	ENSBTAG00000025402	bta-miR-205	ENSBTAG00000001165	bta-miR-219-3p	ENSBTAG00000009252
ENSBTAG00000033562	ENSBTAG00000004855	MSTRG.294351	ENSBTAG00000025837	MSTRG.161616	ENSBTAG00000037977	bta-miR-205	ENSBTAG00000001233	bta-miR-219-3p	ENSBTAG00000009515
ENSBTAG00000047288	ENSBTAG00000038662	MSTRG.294351	ENSBTAG00000001425	MSTRG.161616	ENSBTAG00000021172	bta-miR-205	ENSBTAG00000001244	bta-miR-219-3p	ENSBTAG00000009851
ENSBTAG00000047631	ENSBTAG00000001517	MSTRG.294351	ENSBTAG00000014807	MSTRG.161616	ENSBTAG00000019133	bta-miR-205	ENSBTAG00000001257	bta-miR-219-3p	ENSBTAG00000009864
ENSBTAG00000000118	ENSBTAG00000046003	MSTRG.294351	ENSBTAG00000007875	MSTRG.161616	ENSBTAG00000001160	bta-miR-205	ENSBTAG00000001332	bta-miR-219-3p	ENSBTAG00000010155
ENSBTAG00000030809	ENSBTAG00000007398	MSTRG.294351	ENSBTAG00000006118	MSTRG.161616	ENSBTAG00000007127	bta-miR-205	ENSBTAG00000001512	bta-miR-219-3p	ENSBTAG00000010337
ENSBTAG00000003551	ENSBTAG00000008635	MSTRG.294351	ENSBTAG00000018729	MSTRG.161616	ENSBTAG00000003419	bta-miR-205	ENSBTAG00000001702	bta-miR-219-3p	ENSBTAG00000011354
ENSBTAG00000024318	ENSBTAG00000037580	MSTRG.294351	ENSBTAG00000012357	MSTRG.161616	ENSBTAG00000005726	bta-miR-205	ENSBTAG00000001764	bta-miR-219-3p	ENSBTAG00000012135
ENSBTAG00000046313	ENSBTAG00000009784	MSTRG.294351	ENSBTAG00000009154	MSTRG.161616	ENSBTAG00000004077	bta-miR-205	ENSBTAG00000001936	bta-miR-219-3p	ENSBTAG00000012348
ENSBTAG00000003592	ENSBTAG00000009830	MSTRG.294351	ENSBTAG00000010256	MSTRG.161616	ENSBTAG00000018924	bta-miR-205	ENSBTAG00000002086	bta-miR-219-3p	ENSBTAG00000012956
ENSBTAG00000023419	ENSBTAG00000000390	MSTRG.294351	ENSBTAG00000044340	MSTRG.161616	ENSBTAG00000024199	bta-miR-205	ENSBTAG00000002099	bta-miR-219-3p	ENSBTAG00000013535
ENSBTAG00000014517	ENSBTAG00000004063	MSTRG.294351	ENSBTAG00000013116	MSTRG.161616	ENSBTAG00000015604	bta-miR-205	ENSBTAG00000002187	bta-miR-219-3p	ENSBTAG00000013822
ENSBTAG00000016202	ENSBTAG00000031082	MSTRG.294351	ENSBTAG00000019907	MSTRG.161616	ENSBTAG00000021520	bta-miR-205	ENSBTAG00000002232	bta-miR-219-3p	ENSBTAG00000014215
ENSBTAG00000011579	ENSBTAG00000012994	MSTRG.294351	ENSBTAG00000010167	MSTRG.161616	ENSBTAG00000002697	bta-miR-205	ENSBTAG00000002261	bta-miR-219-3p	ENSBTAG00000015713
ENSBTAG00000047222	ENSBTAG00000002050	MSTRG.294351	ENSBTAG00000017486	MSTRG.161616	ENSBTAG00000039406	bta-miR-205	ENSBTAG00000002278	bta-miR-219-3p	ENSBTAG00000015848
ENSBTAG00000005143	ENSBTAG00000005675	MSTRG.294351	ENSBTAG00000017352	MSTRG.161616	ENSBTAG00000001660	bta-miR-205	ENSBTAG00000002313	bta-miR-219-3p	ENSBTAG00000016758
ENSBTAG00000040168	ENSBTAG00000032954	MSTRG.294351	ENSBTAG00000019834	MSTRG.161616	ENSBTAG00000015138	bta-miR-205	ENSBTAG00000002390	bta-miR-219-3p	ENSBTAG00000016779
ENSBTAG00000013507	ENSBTAG00000002099	MSTRG.294351	ENSBTAG00000032806	MSTRG.161616	ENSBTAG00000019937	bta-miR-205	ENSBTAG00000002422	bta-miR-219-3p	ENSBTAG00000017251
ENSBTAG00000031097	ENSBTAG00000037735	MSTRG.294351	ENSBTAG00000015321	MSTRG.161616	ENSBTAG00000005514	bta-miR-205	ENSBTAG00000002583	bta-miR-219-3p	ENSBTAG00000017785
ENSBTAG00000005568	ENSBTAG00000017502	MSTRG.294351	ENSBTAG00000018405	MSTRG.161616	ENSBTAG00000015329	bta-miR-205	ENSBTAG00000002676	bta-miR-219-3p	ENSBTAG00000017872
ENSBTAG00000012461	ENSBTAG00000002392	MSTRG.294351	ENSBTAG00000042521	MSTRG.161616	ENSBTAG00000009389	bta-miR-205	ENSBTAG00000002720	bta-miR-219-3p	ENSBTAG00000021073
ENSBTAG00000038201	ENSBTAG00000020355	MSTRG.294351	ENSBTAG00000012267	MSTRG.161616	ENSBTAG00000014786	bta-miR-205	ENSBTAG00000002741	bta-miR-219-3p	ENSBTAG00000021076
ENSBTAG00000005798	ENSBTAG00000013125	MSTRG.294351	ENSBTAG00000003494	MSTRG.161616	ENSBTAG00000045290	bta-miR-205	ENSBTAG00000003171	bta-miR-219-3p	ENSBTAG00000032821
ENSBTAG00000039797	ENSBTAG00000015844	MSTRG.294351	ENSBTAG00000003695	MSTRG.161616	ENSBTAG00000005653	bta-miR-205	ENSBTAG00000003334	bta-miR-219-3p	ENSBTAG00000037803
ENSBTAG00000027978	ENSBTAG00000006523	MSTRG.294351	ENSBTAG00000040368	MSTRG.161616	ENSBTAG00000014079	bta-miR-205	ENSBTAG00000003444	bta-miR-219-3p	ENSBTAG00000038496
ENSBTAG00000022466	ENSBTAG00000001872	MSTRG.294351	ENSBTAG00000020911	MSTRG.161616	ENSBTAG00000018436	bta-miR-205	ENSBTAG00000003494	bta-miR-219-3p	ENSBTAG00000040445
ENSBTAG00000026489	ENSBTAG00000019669	MSTRG.294351	ENSBTAG00000007962	MSTRG.161616	ENSBTAG00000002528	bta-miR-205	ENSBTAG00000003576	bta-miR-219-3p	ENSBTAG00000001080
ENSBTAG00000038732	ENSBTAG00000008008	MSTRG.294351	ENSBTAG00000021452	MSTRG.161616	ENSBTAG00000013757	bta-miR-205	ENSBTAG00000003665	bta-miR-219-3p	ENSBTAG00000001093
ENSBTAG00000046988	ENSBTAG00000014713	MSTRG.294351	ENSBTAG00000019193	MSTRG.161616	ENSBTAG00000010838	bta-miR-205	ENSBTAG00000004296	bta-miR-219-3p	ENSBTAG00000001407
ENSBTAG00000001979	ENSBTAG00000033221	MSTRG.294351	ENSBTAG00000043556	MSTRG.161616	ENSBTAG00000005571	bta-miR-205	ENSBTAG00000004375	bta-miR-219-3p	ENSBTAG00000001983
ENSBTAG00000018703	ENSBTAG00000013670	MSTRG.294351	ENSBTAG00000042159	MSTRG.161616	ENSBTAG00000013460	bta-miR-205	ENSBTAG00000004400	bta-miR-219-3p	ENSBTAG00000003319
ENSBTAG00000044012	ENSBTAG00000005304	MSTRG.294351	ENSBTAG00000006614	MSTRG.161616	ENSBTAG00000004376	bta-miR-205	ENSBTAG00000004403	bta-miR-219-3p	ENSBTAG00000004097
ENSBTAG00000046544	ENSBTAG00000044010	MSTRG.294351	ENSBTAG00000002051	MSTRG.161616	ENSBTAG00000004334	bta-miR-205	ENSBTAG00000004498	bta-miR-219-3p	ENSBTAG00000006532
ENSBTAG00000040485	ENSBTAG00000043553	MSTRG.294351	ENSBTAG00000015277	MSTRG.161616	ENSBTAG00000023018	bta-miR-205	ENSBTAG00000004560	bta-miR-219-3p	ENSBTAG00000007932
ENSBTAG00000031517	ENSBTAG00000013406	MSTRG.294351	ENSBTAG00000009242	MSTRG.161616	ENSBTAG00000039513	bta-miR-205	ENSBTAG00000004580	bta-miR-219-3p	ENSBTAG00000008307
ENSBTAG00000035012	ENSBTAG00000005530	MSTRG.294351	ENSBTAG00000025308	MSTRG.161616	ENSBTAG00000046524	bta-miR-205	ENSBTAG00000004716	bta-miR-219-3p	ENSBTAG00000009252
ENSBTAG00000005540	ENSBTAG00000017211	MSTRG.294351	ENSBTAG00000018454	MSTRG.161616	ENSBTAG00000000359	bta-miR-205	ENSBTAG00000004878	bta-miR-219-3p	ENSBTAG00000009515
ENSBTAG00000006095	ENSBTAG00000009075	MSTRG.294351	ENSBTAG00000020314	MSTRG.161616	ENSBTAG00000009305	bta-miR-205	ENSBTAG00000004934	bta-miR-219-3p	ENSBTAG00000009851
ENSBTAG00000013831	ENSBTAG00000046531	MSTRG.294351	ENSBTAG00000003851	MSTRG.161616	ENSBTAG00000009343	bta-miR-205	ENSBTAG00000005055	bta-miR-219-3p	ENSBTAG00000009864
ENSBTAG00000001530	ENSBTAG00000020390	MSTRG.294351	ENSBTAG00000039313	MSTRG.161616	ENSBTAG00000046309	bta-miR-205	ENSBTAG00000005144	bta-miR-219-3p	ENSBTAG00000010155
ENSBTAG00000012498	ENSBTAG00000011723	MSTRG.294351	ENSBTAG00000021948	MSTRG.161616	ENSBTAG00000012678	bta-miR-205	ENSBTAG00000005280	bta-miR-219-3p	ENSBTAG00000010337
ENSBTAG00000022329	ENSBTAG00000002192	MSTRG.294351	ENSBTAG00000037977	MSTRG.161616	ENSBTAG00000039313	bta-miR-205	ENSBTAG00000005313	bta-miR-219-3p	ENSBTAG00000011354
ENSBTAG00000031468	ENSBTAG00000038415	MSTRG.294351	ENSBTAG00000044074	MSTRG.161616	ENSBTAG00000000108	bta-miR-205	ENSBTAG00000005413	bta-miR-219-3p	ENSBTAG00000012135
ENSBTAG00000007135	ENSBTAG00000001000	MSTRG.294351	ENSBTAG00000045209	MSTRG.161616	ENSBTAG00000044074	bta-miR-205	ENSBTAG00000005696	bta-miR-219-3p	ENSBTAG00000012348
ENSBTAG00000007547	ENSBTAG00000021516	MSTRG.294351	ENSBTAG00000002720	MSTRG.161616	ENSBTAG00000001737	bta-miR-205	ENSBTAG00000005793	bta-miR-219-3p	ENSBTAG00000012956
ENSBTAG00000008922	ENSBTAG00000024406	MSTRG.294351	ENSBTAG00000012876	MSTRG.161616	ENSBTAG00000002520	bta-miR-205	ENSBTAG00000006014	bta-miR-219-3p	ENSBTAG00000013535
ENSBTAG00000014532	ENSBTAG00000037558	MSTRG.294351	ENSBTAG00000019463	MSTRG.161616	ENSBTAG00000002128	bta-miR-205	ENSBTAG00000006188	bta-miR-219-3p	ENSBTAG00000013822
ENSBTAG00000038309	ENSBTAG00000001154	MSTRG.294351	ENSBTAG00000045956	MSTRG.161616	ENSBTAG00000012878	bta-miR-205	ENSBTAG00000006296	bta-miR-219-3p	ENSBTAG00000014215
ENSBTAG00000003867	ENSBTAG00000001308	MSTRG.294351	ENSBTAG00000014079	MSTRG.161616	ENSBTAG00000014655	bta-miR-205	ENSBTAG00000006355	bta-miR-219-3p	ENSBTAG00000015713
ENSBTAG00000040140	ENSBTAG00000011487	MSTRG.294351	ENSBTAG00000009439	MSTRG.161616	ENSBTAG00000013238	bta-miR-205	ENSBTAG00000006562	bta-miR-219-3p	ENSBTAG00000015848
ENSBTAG00000006415	ENSBTAG00000009284	MSTRG.294351	ENSBTAG00000001508	MSTRG.161616	ENSBTAG00000002086	bta-miR-205	ENSBTAG00000006898	bta-miR-219-3p	ENSBTAG00000016758
ENSBTAG00000033030	ENSBTAG00000016826	MSTRG.294351	ENSBTAG00000018469	MSTRG.161616	ENSBTAG00000016387	bta-miR-205	ENSBTAG00000006971	bta-miR-219-3p	ENSBTAG00000016779
ENSBTAG00000016647	ENSBTAG00000037452	MSTRG.294351	ENSBTAG00000006786	MSTRG.161616	ENSBTAG00000002242	bta-miR-205	ENSBTAG00000007181	bta-miR-219-3p	ENSBTAG00000017251
ENSBTAG00000040394	ENSBTAG00000019125	MSTRG.294351	ENSBTAG00000000551	MSTRG.161616	ENSBTAG00000016799	bta-miR-205	ENSBTAG00000007203	bta-miR-219-3p	ENSBTAG00000017785
ENSBTAG00000047689	ENSBTAG00000018843	MSTRG.294351	ENSBTAG00000031473	MSTRG.161616	ENSBTAG00000004564	bta-miR-205	ENSBTAG00000007429	bta-miR-219-3p	ENSBTAG00000017872
ENSBTAG00000020522	ENSBTAG00000015416	MSTRG.294351	ENSBTAG00000006790	MSTRG.161616	ENSBTAG00000001497	bta-miR-205	ENSBTAG00000007439	bta-miR-219-3p	ENSBTAG00000021073
ENSBTAG00000006605	ENSBTAG00000000470	MSTRG.294351	ENSBTAG00000014057	MSTRG.161616	ENSBTAG00000012586	bta-miR-205	ENSBTAG00000007749	bta-miR-219-3p	ENSBTAG00000021076
ENSBTAG00000022504	ENSBTAG00000017371	MSTRG.294351	ENSBTAG00000043564	MSTRG.161616	ENSBTAG00000046786	bta-miR-205	ENSBTAG00000007768	bta-miR-219-3p	ENSBTAG00000032821
ENSBTAG00000047695	ENSBTAG00000025213	MSTRG.294351	ENSBTAG00000003546	MSTRG.161616	ENSBTAG00000006663	bta-miR-205	ENSBTAG00000007804	bta-miR-219-3p	ENSBTAG00000037803
ENSBTAG00000047340	ENSBTAG00000015917	MSTRG.294351	ENSBTAG00000012907	MSTRG.161616	ENSBTAG00000042504	bta-miR-205	ENSBTAG00000007943	bta-miR-219-3p	ENSBTAG00000038496
ENSBTAG00000007633	ENSBTAG00000005305	MSTRG.294351	ENSBTAG00000012797	MSTRG.161616	ENSBTAG00000042806	bta-miR-205	ENSBTAG00000007946	bta-miR-219-3p	ENSBTAG00000040445
ENSBTAG00000038340	ENSBTAG00000012808	MSTRG.294351	ENSBTAG00000006175	MSTRG.161616	ENSBTAG00000013563	bta-miR-205	ENSBTAG00000008003	bta-miR-1298	ENSBTAG00000000179
ENSBTAG00000004562	ENSBTAG00000031362	MSTRG.294351	ENSBTAG00000017776	MSTRG.161616	ENSBTAG00000037756	bta-miR-205	ENSBTAG00000008004	bta-miR-1298	ENSBTAG00000000473
ENSBTAG00000020568	ENSBTAG00000017701	MSTRG.294351	ENSBTAG00000027932	MSTRG.161616	ENSBTAG00000022681	bta-miR-205	ENSBTAG00000008005	bta-miR-1298	ENSBTAG00000001774
ENSBTAG00000035654	ENSBTAG00000006243	MSTRG.294351	ENSBTAG00000047534	MSTRG.161616	ENSBTAG00000008361	bta-miR-205	ENSBTAG00000008090	bta-miR-1298	ENSBTAG00000002487
ENSBTAG00000034939	ENSBTAG00000004878	MSTRG.294351	ENSBTAG00000033648	MSTRG.161616	ENSBTAG00000039296	bta-miR-205	ENSBTAG00000008134	bta-miR-1298	ENSBTAG00000002830
ENSBTAG00000003797	ENSBTAG00000020202	MSTRG.294351	ENSBTAG00000012586	MSTRG.161616	ENSBTAG00000018824	bta-miR-205	ENSBTAG00000008570	bta-miR-1298	ENSBTAG00000003259
ENSBTAG00000047601	ENSBTAG00000001094	MSTRG.294351	ENSBTAG00000014351	MSTRG.161616	ENSBTAG00000047482	bta-miR-205	ENSBTAG00000008942	bta-miR-1298	ENSBTAG00000003323
ENSBTAG00000043991	ENSBTAG00000018280	MSTRG.294351	ENSBTAG00000013557	MSTRG.161616	ENSBTAG00000018372	bta-miR-205	ENSBTAG00000009034	bta-miR-1298	ENSBTAG00000003502
ENSBTAG00000035438	ENSBTAG00000015304	MSTRG.294351	ENSBTAG00000042806	MSTRG.161616	ENSBTAG00000019359	bta-miR-205	ENSBTAG00000009142	bta-miR-1298	ENSBTAG00000003632
ENSBTAG00000001998	ENSBTAG00000008956	MSTRG.294351	ENSBTAG00000013858	MSTRG.161616	ENSBTAG00000001055	bta-miR-205	ENSBTAG00000009351	bta-miR-1298	ENSBTAG00000003997
ENSBTAG00000031052	ENSBTAG00000014370	MSTRG.294351	ENSBTAG00000025964	MSTRG.161616	ENSBTAG00000021461	bta-miR-205	ENSBTAG00000009484	bta-miR-1298	ENSBTAG00000004992
ENSBTAG00000046247	ENSBTAG00000006987	MSTRG.294351	ENSBTAG00000012010	MSTRG.161616	ENSBTAG00000001827	bta-miR-205	ENSBTAG00000009569	bta-miR-1298	ENSBTAG00000005481
ENSBTAG00000026344	ENSBTAG00000038496	MSTRG.294351	ENSBTAG00000043987	MSTRG.161616	ENSBTAG00000043956	bta-miR-205	ENSBTAG00000009622	bta-miR-1298	ENSBTAG00000006201
ENSBTAG00000012798	ENSBTAG00000012104	MSTRG.294351	ENSBTAG00000047491	MSTRG.161616	ENSBTAG00000012988	bta-miR-205	ENSBTAG00000009663	bta-miR-1298	ENSBTAG00000006359
ENSBTAG00000006566	ENSBTAG00000007001	MSTRG.294351	ENSBTAG00000020658	MSTRG.161616	ENSBTAG00000013830	bta-miR-205	ENSBTAG00000009743	bta-miR-1298	ENSBTAG00000007876
ENSBTAG00000046496	ENSBTAG00000010411	MSTRG.294351	ENSBTAG00000006328	MSTRG.161616	ENSBTAG00000045209	bta-miR-205	ENSBTAG00000009854	bta-miR-1298	ENSBTAG00000008025
ENSBTAG00000014988	ENSBTAG00000007906	MSTRG.294351	ENSBTAG00000003501	MSTRG.161616	ENSBTAG00000043268	bta-miR-205	ENSBTAG00000009958	bta-miR-1298	ENSBTAG00000008389
ENSBTAG00000021147	ENSBTAG00000027642	MSTRG.294351	ENSBTAG00000042471	MSTRG.161616	ENSBTAG00000003494	bta-miR-205	ENSBTAG00000009983	bta-miR-1298	ENSBTAG00000008567
ENSBTAG00000034949	ENSBTAG00000005214	MSTRG.294351	ENSBTAG00000008386	MSTRG.161616	ENSBTAG00000027173	bta-miR-205	ENSBTAG00000009994	bta-miR-1298	ENSBTAG00000009121
ENSBTAG00000037888	ENSBTAG00000011423	MSTRG.294351	ENSBTAG00000024387	MSTRG.161616	ENSBTAG00000016199	bta-miR-205	ENSBTAG00000010029	bta-miR-1298	ENSBTAG00000009267
ENSBTAG00000038659	ENSBTAG00000015465	MSTRG.294351	ENSBTAG00000002086	MSTRG.161616	ENSBTAG00000002769	bta-miR-205	ENSBTAG00000010657	bta-miR-1298	ENSBTAG00000010339
ENSBTAG00000046047	ENSBTAG00000006447	MSTRG.294351	ENSBTAG00000010460	MSTRG.161616	ENSBTAG00000006252	bta-miR-205	ENSBTAG00000010851	bta-miR-1298	ENSBTAG00000010568
ENSBTAG00000024911	ENSBTAG00000022809	MSTRG.294351	ENSBTAG00000008414	MSTRG.161616	ENSBTAG00000002698	bta-miR-205	ENSBTAG00000010992	bta-miR-1298	ENSBTAG00000010681
ENSBTAG00000008828	ENSBTAG00000014547	MSTRG.294351	ENSBTAG00000013143	MSTRG.161616	ENSBTAG00000012552	bta-miR-205	ENSBTAG00000011017	bta-miR-1298	ENSBTAG00000012041
ENSBTAG00000037917	ENSBTAG00000047203	MSTRG.294351	ENSBTAG00000000363	MSTRG.161616	ENSBTAG00000042433	bta-miR-205	ENSBTAG00000011258	bta-miR-1298	ENSBTAG00000012365
ENSBTAG00000003255	ENSBTAG00000011836	MSTRG.294351	ENSBTAG00000003532	MSTRG.161616	ENSBTAG00000011626	bta-miR-205	ENSBTAG00000011435	bta-miR-1298	ENSBTAG00000012615
ENSBTAG00000000595	ENSBTAG00000012735	MSTRG.294351	ENSBTAG00000019821	MSTRG.161616	ENSBTAG00000019621	bta-miR-205	ENSBTAG00000011573	bta-miR-1298	ENSBTAG00000013602
ENSBTAG00000003776	ENSBTAG00000048081	MSTRG.294351	ENSBTAG00000019516	MSTRG.161616	ENSBTAG00000032427	bta-miR-205	ENSBTAG00000011584	bta-miR-1298	ENSBTAG00000013776
ENSBTAG00000013242	ENSBTAG00000007768	MSTRG.294351	ENSBTAG00000007123	MSTRG.161616	ENSBTAG00000006614	bta-miR-205	ENSBTAG00000011586	bta-miR-1298	ENSBTAG00000013879
ENSBTAG00000022570	ENSBTAG00000037949	MSTRG.294351	ENSBTAG00000006252	MSTRG.161616	ENSBTAG00000042706	bta-miR-205	ENSBTAG00000011661	bta-miR-1298	ENSBTAG00000014002
ENSBTAG00000003910	ENSBTAG00000007392	MSTRG.294351	ENSBTAG00000044844	MSTRG.161616	ENSBTAG00000021872	bta-miR-205	ENSBTAG00000011741	bta-miR-1298	ENSBTAG00000014015
ENSBTAG00000023064	ENSBTAG00000047155	MSTRG.294351	ENSBTAG00000020422	MSTRG.161616	ENSBTAG00000014722	bta-miR-205	ENSBTAG00000011752	bta-miR-1298	ENSBTAG00000014202
ENSBTAG00000001026	ENSBTAG00000004854	MSTRG.294351	ENSBTAG00000012418	MSTRG.161616	ENSBTAG00000015379	bta-miR-205	ENSBTAG00000011802	bta-miR-1298	ENSBTAG00000015349
ENSBTAG00000009332	ENSBTAG00000031906	MSTRG.294351	ENSBTAG00000047008	MSTRG.161616	ENSBTAG00000010878	bta-miR-205	ENSBTAG00000011816	bta-miR-1298	ENSBTAG00000015380
ENSBTAG00000021360	ENSBTAG00000038777	MSTRG.294351	ENSBTAG00000015379	MSTRG.161616	ENSBTAG00000002650	bta-miR-205	ENSBTAG00000011917	bta-miR-1298	ENSBTAG00000015662
ENSBTAG00000017205	ENSBTAG00000021652	MSTRG.294351	ENSBTAG00000044015	MSTRG.161616	ENSBTAG00000004246	bta-miR-205	ENSBTAG00000011936	bta-miR-1298	ENSBTAG00000015718
ENSBTAG00000047581	ENSBTAG00000004052	MSTRG.294351	ENSBTAG00000006955	MSTRG.161616	ENSBTAG00000001071	bta-miR-205	ENSBTAG00000012019	bta-miR-1298	ENSBTAG00000016209
ENSBTAG00000036106	ENSBTAG00000044492	MSTRG.294351	ENSBTAG00000011683	MSTRG.161616	ENSBTAG00000044891	bta-miR-205	ENSBTAG00000012213	bta-miR-1298	ENSBTAG00000016747
ENSBTAG00000039356	ENSBTAG00000009215	MSTRG.294351	ENSBTAG00000000137	MSTRG.161616	ENSBTAG00000011155	bta-miR-205	ENSBTAG00000012262	bta-miR-1298	ENSBTAG00000016982
ENSBTAG00000044055	ENSBTAG00000047862	MSTRG.294351	ENSBTAG00000038477	MSTRG.161616	ENSBTAG00000003291	bta-miR-205	ENSBTAG00000012365	bta-miR-1298	ENSBTAG00000017024
ENSBTAG00000044210	ENSBTAG00000011097	MSTRG.294351	ENSBTAG00000017729	MSTRG.161616	ENSBTAG00000014393	bta-miR-205	ENSBTAG00000012507	bta-miR-1298	ENSBTAG00000017363
ENSBTAG00000038064	ENSBTAG00000013333	MSTRG.294351	ENSBTAG00000014181	MSTRG.161616	ENSBTAG00000017836	bta-miR-205	ENSBTAG00000012567	bta-miR-1298	ENSBTAG00000017567
ENSBTAG00000003135	ENSBTAG00000009297	MSTRG.294351	ENSBTAG00000039871	MSTRG.161616	ENSBTAG00000016878	bta-miR-205	ENSBTAG00000012624	bta-miR-1298	ENSBTAG00000018247
ENSBTAG00000034871	ENSBTAG00000046186	MSTRG.294351	ENSBTAG00000008482	MSTRG.161616	ENSBTAG00000006666	bta-miR-205	ENSBTAG00000012687	bta-miR-1298	ENSBTAG00000020270
ENSBTAG00000008366	ENSBTAG00000011023	MSTRG.294351	ENSBTAG00000015474	MSTRG.161616	ENSBTAG00000000137	bta-miR-205	ENSBTAG00000012849	bta-miR-1298	ENSBTAG00000021083
ENSBTAG00000002642	ENSBTAG00000018287	MSTRG.294351	ENSBTAG00000014719	MSTRG.161616	ENSBTAG00000043981	bta-miR-205	ENSBTAG00000012929	bta-miR-1298	ENSBTAG00000021870
ENSBTAG00000036257	ENSBTAG00000034045	MSTRG.294351	ENSBTAG00000035438	MSTRG.161616	ENSBTAG00000003532	bta-miR-205	ENSBTAG00000013057	bta-miR-1298	ENSBTAG00000025302
ENSBTAG00000047847	ENSBTAG00000013452	MSTRG.294351	ENSBTAG00000047092	MSTRG.161616	ENSBTAG00000019821	bta-miR-205	ENSBTAG00000013072	bta-miR-1298	ENSBTAG00000037576
ENSBTAG00000020889	ENSBTAG00000039223	MSTRG.294351	ENSBTAG00000046131	MSTRG.161616	ENSBTAG00000006371	bta-miR-205	ENSBTAG00000013103	bta-miR-1298	ENSBTAG00000037756
ENSBTAG00000038128	ENSBTAG00000011932	MSTRG.119672	ENSBTAG00000017067	MSTRG.161616	ENSBTAG00000015362	bta-miR-205	ENSBTAG00000013240	bta-miR-1298	ENSBTAG00000037935
ENSBTAG00000019260	ENSBTAG00000006263	MSTRG.119672	ENSBTAG00000038748	MSTRG.161616	ENSBTAG00000022847	bta-miR-205	ENSBTAG00000013245	bta-miR-2425-5p	ENSBTAG00000000031
ENSBTAG00000016505	ENSBTAG00000037929	MSTRG.119672	ENSBTAG00000027787	MSTRG.161616	ENSBTAG00000018086	bta-miR-205	ENSBTAG00000013298	bta-miR-2425-5p	ENSBTAG00000000157
ENSBTAG00000019277	ENSBTAG00000048304	MSTRG.119672	ENSBTAG00000000141	MSTRG.161616	ENSBTAG00000043243	bta-miR-205	ENSBTAG00000013439	bta-miR-2425-5p	ENSBTAG00000000210
ENSBTAG00000047758	ENSBTAG00000010501	MSTRG.119672	ENSBTAG00000046681	MSTRG.161616	ENSBTAG00000014316	bta-miR-205	ENSBTAG00000013537	bta-miR-2425-5p	ENSBTAG00000000237
ENSBTAG00000009093	ENSBTAG00000005985	MSTRG.119672	ENSBTAG00000042417	MSTRG.161616	ENSBTAG00000018557	bta-miR-205	ENSBTAG00000013585	bta-miR-2425-5p	ENSBTAG00000000312
ENSBTAG00000014859	ENSBTAG00000018323	MSTRG.119672	ENSBTAG00000037013	MSTRG.161616	ENSBTAG00000020312	bta-miR-205	ENSBTAG00000013727	bta-miR-2425-5p	ENSBTAG00000000369
ENSBTAG00000008376	ENSBTAG00000010991	MSTRG.119672	ENSBTAG00000037461	MSTRG.161616	ENSBTAG00000006907	bta-miR-205	ENSBTAG00000013760	bta-miR-2425-5p	ENSBTAG00000000439
ENSBTAG00000002955	ENSBTAG00000007977	MSTRG.119672	ENSBTAG00000021802	MSTRG.161616	ENSBTAG00000012010	bta-miR-205	ENSBTAG00000013774	bta-miR-2425-5p	ENSBTAG00000000489
ENSBTAG00000040147	ENSBTAG00000021807	MSTRG.119672	ENSBTAG00000018020	MSTRG.161616	ENSBTAG00000013652	bta-miR-205	ENSBTAG00000013910	bta-miR-2425-5p	ENSBTAG00000000495
ENSBTAG00000047902	ENSBTAG00000004148	MSTRG.119672	ENSBTAG00000014655	MSTRG.161616	ENSBTAG00000034551	bta-miR-205	ENSBTAG00000013914	bta-miR-2425-5p	ENSBTAG00000000595
ENSBTAG00000044141	ENSBTAG00000013717	MSTRG.119672	ENSBTAG00000044208	MSTRG.161616	ENSBTAG00000005987	bta-miR-205	ENSBTAG00000014030	bta-miR-2425-5p	ENSBTAG00000000634
ENSBTAG00000025826	ENSBTAG00000046260	MSTRG.119672	ENSBTAG00000014794	MSTRG.161616	ENSBTAG00000004587	bta-miR-205	ENSBTAG00000014306	bta-miR-2425-5p	ENSBTAG00000000731
ENSBTAG00000031532	ENSBTAG00000046283	MSTRG.119672	ENSBTAG00000042950	MSTRG.161616	ENSBTAG00000007111	bta-miR-205	ENSBTAG00000014592	bta-miR-2425-5p	ENSBTAG00000000753
ENSBTAG00000015374	ENSBTAG00000003335	MSTRG.119672	ENSBTAG00000042860	MSTRG.161616	ENSBTAG00000006244	bta-miR-205	ENSBTAG00000014601	bta-miR-2425-5p	ENSBTAG00000000824
ENSBTAG00000005491	ENSBTAG00000013052	MSTRG.119672	ENSBTAG00000044855	MSTRG.161616	ENSBTAG00000020061	bta-miR-205	ENSBTAG00000014634	bta-miR-2425-5p	ENSBTAG00000000916
ENSBTAG00000045493	ENSBTAG00000007785	MSTRG.119672	ENSBTAG00000015951	MSTRG.161616	ENSBTAG00000046974	bta-miR-205	ENSBTAG00000014665	bta-miR-2425-5p	ENSBTAG00000001134
ENSBTAG00000005702	ENSBTAG00000021882	MSTRG.119672	ENSBTAG00000021116	MSTRG.161616	ENSBTAG00000015352	bta-miR-205	ENSBTAG00000014915	bta-miR-2425-5p	ENSBTAG00000001138
ENSBTAG00000014523	ENSBTAG00000047917	MSTRG.119672	ENSBTAG00000001627	MSTRG.161616	ENSBTAG00000042180	bta-miR-205	ENSBTAG00000014943	bta-miR-2425-5p	ENSBTAG00000001176
ENSBTAG00000013578	ENSBTAG00000003022	MSTRG.119672	ENSBTAG00000037756	MSTRG.161616	ENSBTAG00000017143	bta-miR-205	ENSBTAG00000014969	bta-miR-2425-5p	ENSBTAG00000001188
ENSBTAG00000044167	ENSBTAG00000030735	MSTRG.119672	ENSBTAG00000001425	MSTRG.161616	ENSBTAG00000044150	bta-miR-205	ENSBTAG00000015058	bta-miR-2425-5p	ENSBTAG00000001298
ENSBTAG00000006662	ENSBTAG00000004061	MSTRG.119672	ENSBTAG00000042461	MSTRG.161616	ENSBTAG00000011916	bta-miR-205	ENSBTAG00000015307	bta-miR-2425-5p	ENSBTAG00000001396
ENSBTAG00000037509	ENSBTAG00000019157	MSTRG.119672	ENSBTAG00000039413	MSTRG.161616	ENSBTAG00000019806	bta-miR-205	ENSBTAG00000015390	bta-miR-2425-5p	ENSBTAG00000001481
ENSBTAG00000032806	ENSBTAG00000015176	MSTRG.119672	ENSBTAG00000003372	MSTRG.161616	ENSBTAG00000011540	bta-miR-205	ENSBTAG00000015433	bta-miR-2425-5p	ENSBTAG00000001594
ENSBTAG00000022684	ENSBTAG00000021015	MSTRG.119672	ENSBTAG00000043556	MSTRG.161616	ENSBTAG00000011860	bta-miR-205	ENSBTAG00000015439	bta-miR-2425-5p	ENSBTAG00000001608
ENSBTAG00000039456	ENSBTAG00000040026	MSTRG.119672	ENSBTAG00000006124	MSTRG.161616	ENSBTAG00000015939	bta-miR-205	ENSBTAG00000015677	bta-miR-2425-5p	ENSBTAG00000001647
ENSBTAG00000017719	ENSBTAG00000035701	MSTRG.119672	ENSBTAG00000003851	MSTRG.161616	ENSBTAG00000014433	bta-miR-205	ENSBTAG00000015678	bta-miR-2425-5p	ENSBTAG00000001795
ENSBTAG00000012896	ENSBTAG00000048210	MSTRG.119672	ENSBTAG00000018729	MSTRG.161616	ENSBTAG00000003699	bta-miR-205	ENSBTAG00000015835	bta-miR-2425-5p	ENSBTAG00000001804
ENSBTAG00000017328	ENSBTAG00000023563	MSTRG.119672	ENSBTAG00000015839	MSTRG.161616	ENSBTAG00000021039	bta-miR-205	ENSBTAG00000016006	bta-miR-2425-5p	ENSBTAG00000002071
ENSBTAG00000038584	ENSBTAG00000048123	MSTRG.119672	ENSBTAG00000014118	MSTRG.161616	ENSBTAG00000005757	bta-miR-205	ENSBTAG00000016169	bta-miR-2425-5p	ENSBTAG00000002075
ENSBTAG00000012507	ENSBTAG00000017385	MSTRG.119672	ENSBTAG00000015781	MSTRG.161616	ENSBTAG00000003148	bta-miR-205	ENSBTAG00000016240	bta-miR-2425-5p	ENSBTAG00000002104
ENSBTAG00000007296	ENSBTAG00000036304	MSTRG.119672	ENSBTAG00000013946	MSTRG.161616	ENSBTAG00000015025	bta-miR-205	ENSBTAG00000016377	bta-miR-2425-5p	ENSBTAG00000002126
ENSBTAG00000009849	ENSBTAG00000045677	MSTRG.119672	ENSBTAG00000037257	MSTRG.161616	ENSBTAG00000020422	bta-miR-205	ENSBTAG00000016397	bta-miR-2425-5p	ENSBTAG00000002303
ENSBTAG00000024878	ENSBTAG00000020650	MSTRG.119672	ENSBTAG00000043036	MSTRG.161616	ENSBTAG00000012659	bta-miR-205	ENSBTAG00000016414	bta-miR-2425-5p	ENSBTAG00000002345
ENSBTAG00000047939	ENSBTAG00000015380	MSTRG.119672	ENSBTAG00000001160	MSTRG.161616	ENSBTAG00000016140	bta-miR-205	ENSBTAG00000016415	bta-miR-2425-5p	ENSBTAG00000002347
ENSBTAG00000004739		MSTRG.119672	ENSBTAG00000006392	MSTRG.161616	ENSBTAG00000012250	bta-miR-205	ENSBTAG00000016571	bta-miR-2425-5p	ENSBTAG00000002350
ENSBTAG00000006383		MSTRG.119672	ENSBTAG00000008429	MSTRG.161616	ENSBTAG00000002527	bta-miR-205	ENSBTAG00000016913	bta-miR-2425-5p	ENSBTAG00000002408
ENSBTAG00000005653		MSTRG.119672	ENSBTAG00000014089	MSTRG.161616	ENSBTAG00000010627	bta-miR-205	ENSBTAG00000017001	bta-miR-2425-5p	ENSBTAG00000002416
ENSBTAG00000025035		MSTRG.119672	ENSBTAG00000015474	MSTRG.161616	ENSBTAG00000044758	bta-miR-205	ENSBTAG00000017031	bta-miR-2425-5p	ENSBTAG00000002500
ENSBTAG00000001152		MSTRG.119672	ENSBTAG00000002698	MSTRG.161616	ENSBTAG00000001508	bta-miR-205	ENSBTAG00000017174	bta-miR-2425-5p	ENSBTAG00000002581
ENSBTAG00000001538		MSTRG.119672	ENSBTAG00000013772	MSTRG.161616	ENSBTAG00000011571	bta-miR-205	ENSBTAG00000017279	bta-miR-2425-5p	ENSBTAG00000002679
ENSBTAG00000015345		MSTRG.119672	ENSBTAG00000044844	MSTRG.161616	ENSBTAG00000010292	bta-miR-205	ENSBTAG00000017475	bta-miR-2425-5p	ENSBTAG00000002716
ENSBTAG00000046257		MSTRG.119672	ENSBTAG00000012907	MSTRG.161616	ENSBTAG00000020661	bta-miR-205	ENSBTAG00000017694	bta-miR-2425-5p	ENSBTAG00000002821
ENSBTAG00000022150		MSTRG.119672	ENSBTAG00000016744	MSTRG.161616	ENSBTAG00000008370	bta-miR-205	ENSBTAG00000018160	bta-miR-2425-5p	ENSBTAG00000002824
ENSBTAG00000009302		MSTRG.119672	ENSBTAG00000013098	MSTRG.161616	ENSBTAG00000045530	bta-miR-205	ENSBTAG00000018161	bta-miR-2425-5p	ENSBTAG00000002898
ENSBTAG00000003827		MSTRG.119672	ENSBTAG00000020270	MSTRG.161616	ENSBTAG00000044837	bta-miR-205	ENSBTAG00000018203	bta-miR-2425-5p	ENSBTAG00000002908
ENSBTAG00000015834		MSTRG.119672	ENSBTAG00000013916	MSTRG.161616	ENSBTAG00000031082	bta-miR-205	ENSBTAG00000018223	bta-miR-2425-5p	ENSBTAG00000002920
ENSBTAG00000031871		MSTRG.119672	ENSBTAG00000031473	MSTRG.161616	ENSBTAG00000046912	bta-miR-205	ENSBTAG00000018247	bta-miR-2425-5p	ENSBTAG00000002931
ENSBTAG00000005638		MSTRG.119672	ENSBTAG00000000137	MSTRG.161616	ENSBTAG00000006033	bta-miR-205	ENSBTAG00000018315	bta-miR-2425-5p	ENSBTAG00000003020
ENSBTAG00000003665		MSTRG.119672	ENSBTAG00000017177	MSTRG.161616	ENSBTAG00000045668	bta-miR-205	ENSBTAG00000018473	bta-miR-2425-5p	ENSBTAG00000003061
ENSBTAG00000002110		MSTRG.119672	ENSBTAG00000003532	MSTRG.161616	ENSBTAG00000043157	bta-miR-205	ENSBTAG00000018652	bta-miR-2425-5p	ENSBTAG00000003100
ENSBTAG00000003436		MSTRG.119672	ENSBTAG00000015362	MSTRG.161616	ENSBTAG00000017496	bta-miR-205	ENSBTAG00000018680	bta-miR-2425-5p	ENSBTAG00000003108
ENSBTAG00000026909		MSTRG.119672	ENSBTAG00000043243	MSTRG.161616	ENSBTAG00000037461	bta-miR-205	ENSBTAG00000018713	bta-miR-2425-5p	ENSBTAG00000003329
ENSBTAG00000018303		MSTRG.119672	ENSBTAG00000014057	MSTRG.161616	ENSBTAG00000042662	bta-miR-205	ENSBTAG00000018745	bta-miR-2425-5p	ENSBTAG00000003345
ENSBTAG00000026986		MSTRG.119672	ENSBTAG00000043550	MSTRG.161616	ENSBTAG00000046622	bta-miR-205	ENSBTAG00000018812	bta-miR-2425-5p	ENSBTAG00000003381
ENSBTAG00000003705		MSTRG.119672	ENSBTAG00000035584	MSTRG.161616	ENSBTAG00000003963	bta-miR-205	ENSBTAG00000018846	bta-miR-2425-5p	ENSBTAG00000003446
ENSBTAG00000039686		MSTRG.119672	ENSBTAG00000020973	MSTRG.161616	ENSBTAG00000046888	bta-miR-205	ENSBTAG00000018851	bta-miR-2425-5p	ENSBTAG00000003504
ENSBTAG00000005445		MSTRG.119672	ENSBTAG00000009389	MSTRG.161616	ENSBTAG00000045818	bta-miR-205	ENSBTAG00000018967	bta-miR-2425-5p	ENSBTAG00000003650
ENSBTAG00000008091		MSTRG.119672	ENSBTAG00000035995	MSTRG.161616	ENSBTAG00000016560	bta-miR-205	ENSBTAG00000019002	bta-miR-2425-5p	ENSBTAG00000003665
ENSBTAG00000005523		MSTRG.119672	ENSBTAG00000003547	MSTRG.161616	ENSBTAG00000017211	bta-miR-205	ENSBTAG00000019052	bta-miR-2425-5p	ENSBTAG00000003675
ENSBTAG00000003017		MSTRG.119672	ENSBTAG00000000767	MSTRG.161616	ENSBTAG00000010670	bta-miR-205	ENSBTAG00000019156	bta-miR-2425-5p	ENSBTAG00000003848
ENSBTAG00000003600		MSTRG.119672	ENSBTAG00000000721	MSTRG.161616	ENSBTAG00000047737	bta-miR-205	ENSBTAG00000019327	bta-miR-2425-5p	ENSBTAG00000004095
ENSBTAG00000012265		MSTRG.119672	ENSBTAG00000005757	MSTRG.161616	ENSBTAG00000048185	bta-miR-205	ENSBTAG00000019510	bta-miR-2425-5p	ENSBTAG00000004147
ENSBTAG00000016208		MSTRG.119672	ENSBTAG00000006252	MSTRG.161616	ENSBTAG00000045502	bta-miR-205	ENSBTAG00000019726	bta-miR-2425-5p	ENSBTAG00000004148
ENSBTAG00000010060		MSTRG.119672	ENSBTAG00000008301	MSTRG.161616	ENSBTAG00000005476	bta-miR-205	ENSBTAG00000019757	bta-miR-2425-5p	ENSBTAG00000004281
ENSBTAG00000018833		MSTRG.119672	ENSBTAG00000033531	MSTRG.161616	ENSBTAG00000045781	bta-miR-205	ENSBTAG00000019908	bta-miR-2425-5p	ENSBTAG00000004367
ENSBTAG00000021416		MSTRG.119672	ENSBTAG00000020422	MSTRG.161616	ENSBTAG00000019543	bta-miR-205	ENSBTAG00000019963	bta-miR-2425-5p	ENSBTAG00000004374
ENSBTAG00000036277		MSTRG.119672	ENSBTAG00000005523	MSTRG.161616	ENSBTAG00000038568	bta-miR-205	ENSBTAG00000020030	bta-miR-2425-5p	ENSBTAG00000004376
ENSBTAG00000006752		MSTRG.119672	ENSBTAG00000019341	MSTRG.161616	ENSBTAG00000038115	bta-miR-205	ENSBTAG00000020056	bta-miR-2425-5p	ENSBTAG00000004387
ENSBTAG00000037756		MSTRG.119672	ENSBTAG00000046903	MSTRG.161616	ENSBTAG00000034368	bta-miR-205	ENSBTAG00000020066	bta-miR-2425-5p	ENSBTAG00000004403
ENSBTAG00000015362		MSTRG.119672	ENSBTAG00000015604	MSTRG.161616	ENSBTAG00000006117	bta-miR-205	ENSBTAG00000020227	bta-miR-2425-5p	ENSBTAG00000004438
ENSBTAG00000022360		MSTRG.119672	ENSBTAG00000021520	MSTRG.161616	ENSBTAG00000012683	bta-miR-205	ENSBTAG00000020312	bta-miR-2425-5p	ENSBTAG00000004495
ENSBTAG00000010878		MSTRG.119672	ENSBTAG00000010460	MSTRG.101133	ENSBTAG00000001538	bta-miR-205	ENSBTAG00000020321	bta-miR-2425-5p	ENSBTAG00000004508
ENSBTAG00000000737		MSTRG.119672	ENSBTAG00000044015	MSTRG.101133	ENSBTAG00000008862	bta-miR-205	ENSBTAG00000020340	bta-miR-2425-5p	ENSBTAG00000004514
ENSBTAG00000048133		MSTRG.119672	ENSBTAG00000042206	MSTRG.101133	ENSBTAG00000014915	bta-miR-205	ENSBTAG00000020455	bta-miR-2425-5p	ENSBTAG00000004597
ENSBTAG00000015307		MSTRG.119672	ENSBTAG00000011683	MSTRG.101133	ENSBTAG00000016498	bta-miR-205	ENSBTAG00000020472	bta-miR-2425-5p	ENSBTAG00000004608
ENSBTAG00000040367		MSTRG.119672	ENSBTAG00000042833	MSTRG.101133	ENSBTAG00000032166	bta-miR-205	ENSBTAG00000020489	bta-miR-2425-5p	ENSBTAG00000004652
ENSBTAG00000004641		MSTRG.119672	ENSBTAG00000031696	MSTRG.101133	ENSBTAG00000045885	bta-miR-205	ENSBTAG00000020532	bta-miR-2425-5p	ENSBTAG00000004738
ENSBTAG00000009343		MSTRG.119672	ENSBTAG00000001712	MSTRG.101133	ENSBTAG00000034645	bta-miR-205	ENSBTAG00000020758	bta-miR-2425-5p	ENSBTAG00000004769
ENSBTAG00000008711		MSTRG.119672	ENSBTAG00000015148	MSTRG.101133	ENSBTAG00000008548	bta-miR-205	ENSBTAG00000020794	bta-miR-2425-5p	ENSBTAG00000004782
ENSBTAG00000001440		MSTRG.119672	ENSBTAG00000014181	MSTRG.101133	ENSBTAG00000016730	bta-miR-205	ENSBTAG00000020806	bta-miR-2425-5p	ENSBTAG00000004789
ENSBTAG00000014906		MSTRG.119672	ENSBTAG00000043081	MSTRG.101133	ENSBTAG00000047875	bta-miR-205	ENSBTAG00000020943	bta-miR-2425-5p	ENSBTAG00000004801
ENSBTAG00000032503		MSTRG.119672	ENSBTAG00000020523	MSTRG.101133	ENSBTAG00000009514	bta-miR-205	ENSBTAG00000020980	bta-miR-2425-5p	ENSBTAG00000004826
ENSBTAG00000022007		MSTRG.119672	ENSBTAG00000042298	MSTRG.101133	ENSBTAG00000039456	bta-miR-205	ENSBTAG00000021060	bta-miR-2425-5p	ENSBTAG00000004832
ENSBTAG00000009183		MSTRG.119672	ENSBTAG00000009441	MSTRG.101133	ENSBTAG00000003799	bta-miR-205	ENSBTAG00000021211	bta-miR-2425-5p	ENSBTAG00000004863
ENSBTAG00000019390		MSTRG.119672	ENSBTAG00000013941	MSTRG.101133	ENSBTAG00000027789	bta-miR-205	ENSBTAG00000021273	bta-miR-2425-5p	ENSBTAG00000004970
ENSBTAG00000005958		MSTRG.119672	ENSBTAG00000013412	MSTRG.101133	ENSBTAG00000043413	bta-miR-205	ENSBTAG00000021292	bta-miR-2425-5p	ENSBTAG00000004991
ENSBTAG00000008036		MSTRG.119672	ENSBTAG00000015307	MSTRG.101133	ENSBTAG00000034560	bta-miR-205	ENSBTAG00000021310	bta-miR-2425-5p	ENSBTAG00000005071
ENSBTAG00000024199		MSTRG.119672	ENSBTAG00000016740	MSTRG.101133	ENSBTAG00000026986	bta-miR-205	ENSBTAG00000021527	bta-miR-2425-5p	ENSBTAG00000005158
		MSTRG.119672	ENSBTAG00000045306	MSTRG.101133	ENSBTAG00000042588	bta-miR-205	ENSBTAG00000021603	bta-miR-2425-5p	ENSBTAG00000005208
		MSTRG.119672	ENSBTAG00000045379	MSTRG.101133	ENSBTAG00000044606	bta-miR-205	ENSBTAG00000021611	bta-miR-2425-5p	ENSBTAG00000005222
		MSTRG.119672	ENSBTAG00000002086	MSTRG.101133	ENSBTAG00000043166	bta-miR-205	ENSBTAG00000021669	bta-miR-2425-5p	ENSBTAG00000005425
		MSTRG.119672	ENSBTAG00000043392	MSTRG.101133	ENSBTAG00000044645	bta-miR-205	ENSBTAG00000021768	bta-miR-2425-5p	ENSBTAG00000005464
		MSTRG.119672	ENSBTAG00000010871	MSTRG.101133	ENSBTAG00000000510	bta-miR-205	ENSBTAG00000021846	bta-miR-2425-5p	ENSBTAG00000005623
		MSTRG.119672	ENSBTAG00000007961	MSTRG.101133	ENSBTAG00000034770	bta-miR-205	ENSBTAG00000021901	bta-miR-2425-5p	ENSBTAG00000005644
		MSTRG.119672	ENSBTAG00000001628	MSTRG.101133	ENSBTAG00000037953	bta-miR-205	ENSBTAG00000021959	bta-miR-2425-5p	ENSBTAG00000005657
		MSTRG.119672	ENSBTAG00000000707	MSTRG.101133	ENSBTAG00000013017	bta-miR-205	ENSBTAG00000021969	bta-miR-2425-5p	ENSBTAG00000005664
		MSTRG.119672	ENSBTAG00000001790	MSTRG.101133	ENSBTAG00000006848	bta-miR-205	ENSBTAG00000021997	bta-miR-2425-5p	ENSBTAG00000005676
		MSTRG.119672	ENSBTAG00000014771	MSTRG.101133	ENSBTAG00000020872	bta-miR-205	ENSBTAG00000022150	bta-miR-2425-5p	ENSBTAG00000005797
		MSTRG.119672	ENSBTAG00000047174	MSTRG.101133	ENSBTAG00000006862	bta-miR-205	ENSBTAG00000022238	bta-miR-2425-5p	ENSBTAG00000005891
		MSTRG.119672	ENSBTAG00000021452	MSTRG.151572	ENSBTAG00000000042	bta-miR-205	ENSBTAG00000022744	bta-miR-2425-5p	ENSBTAG00000005898
		MSTRG.119672	ENSBTAG00000037977	MSTRG.151572	ENSBTAG00000038327	bta-miR-205	ENSBTAG00000023172	bta-miR-2425-5p	ENSBTAG00000005984
		MSTRG.119672	ENSBTAG00000031014	MSTRG.151572	ENSBTAG00000006780	bta-miR-205	ENSBTAG00000023177	bta-miR-2425-5p	ENSBTAG00000006024
		MSTRG.119672	ENSBTAG00000010063	MSTRG.151572	ENSBTAG00000011832	bta-miR-205	ENSBTAG00000023374	bta-miR-2425-5p	ENSBTAG00000006031
		MSTRG.119672	ENSBTAG00000019079	MSTRG.151572	ENSBTAG00000021728	bta-miR-205	ENSBTAG00000023398	bta-miR-2425-5p	ENSBTAG00000006268
		MSTRG.119672	ENSBTAG00000045209	MSTRG.151572	ENSBTAG00000009252	bta-miR-205	ENSBTAG00000023412	bta-miR-2425-5p	ENSBTAG00000006349
		MSTRG.119672	ENSBTAG00000016855	MSTRG.151572	ENSBTAG00000020455	bta-miR-205	ENSBTAG00000023675	bta-miR-2425-5p	ENSBTAG00000006350
		MSTRG.119672	ENSBTAG00000042159	MSTRG.151572	ENSBTAG00000020898	bta-miR-205	ENSBTAG00000024899	bta-miR-2425-5p	ENSBTAG00000006385
		MSTRG.119672	ENSBTAG00000019463	MSTRG.151572	ENSBTAG00000004599	bta-miR-205	ENSBTAG00000025126	bta-miR-2425-5p	ENSBTAG00000006479
		MSTRG.119672	ENSBTAG00000034985	MSTRG.151572	ENSBTAG00000002995	bta-miR-205	ENSBTAG00000025428	bta-miR-2425-5p	ENSBTAG00000006573
		MSTRG.119672	ENSBTAG00000008883	MSTRG.151572	ENSBTAG00000019667	bta-miR-205	ENSBTAG00000025642	bta-miR-2425-5p	ENSBTAG00000006579
		MSTRG.119672	ENSBTAG00000016328	MSTRG.151572	ENSBTAG00000032374	bta-miR-205	ENSBTAG00000026102	bta-miR-2425-5p	ENSBTAG00000006638
		MSTRG.119672	ENSBTAG00000042240	MSTRG.151572	ENSBTAG00000009461	bta-miR-205	ENSBTAG00000026769	bta-miR-2425-5p	ENSBTAG00000006858
		MSTRG.119672	ENSBTAG00000029865	MSTRG.151572	ENSBTAG00000001889	bta-miR-205	ENSBTAG00000026915	bta-miR-2425-5p	ENSBTAG00000006962
		MSTRG.119672	ENSBTAG00000019193	MSTRG.151572	ENSBTAG00000046723	bta-miR-205	ENSBTAG00000026986	bta-miR-2425-5p	ENSBTAG00000006973
		MSTRG.119672	ENSBTAG00000025964	MSTRG.151572	ENSBTAG00000039886	bta-miR-205	ENSBTAG00000027020	bta-miR-2425-5p	ENSBTAG00000007058
		MSTRG.119672	ENSBTAG00000007875	MSTRG.151572	ENSBTAG00000011317	bta-miR-205	ENSBTAG00000027170	bta-miR-2425-5p	ENSBTAG00000007131
		MSTRG.119672	ENSBTAG00000008293	MSTRG.151572	ENSBTAG00000032711	bta-miR-205	ENSBTAG00000027205	bta-miR-2425-5p	ENSBTAG00000007145
		MSTRG.119672	ENSBTAG00000006328	MSTRG.151572	ENSBTAG00000005063	bta-miR-205	ENSBTAG00000027464	bta-miR-2425-5p	ENSBTAG00000007187
		MSTRG.119672	ENSBTAG00000005726	MSTRG.151572	ENSBTAG00000009703	bta-miR-205	ENSBTAG00000027727	bta-miR-2425-5p	ENSBTAG00000007189
		MSTRG.119672	ENSBTAG00000014079	MSTRG.151572	ENSBTAG00000046803	bta-miR-205	ENSBTAG00000030257	bta-miR-2425-5p	ENSBTAG00000007217
		MSTRG.119672	ENSBTAG00000013309	MSTRG.151572	ENSBTAG00000025035	bta-miR-205	ENSBTAG00000030669	bta-miR-2425-5p	ENSBTAG00000007281
		MSTRG.119672	ENSBTAG00000018936	MSTRG.151572	ENSBTAG00000014670	bta-miR-205	ENSBTAG00000030749	bta-miR-2425-5p	ENSBTAG00000007320
		MSTRG.119672	ENSBTAG00000006916	MSTRG.151572	ENSBTAG00000012229	bta-miR-205	ENSBTAG00000031301	bta-miR-2425-5p	ENSBTAG00000007398
		MSTRG.119672	ENSBTAG00000042806	MSTRG.151572	ENSBTAG00000015828	bta-miR-205	ENSBTAG00000031458	bta-miR-2425-5p	ENSBTAG00000007429
		MSTRG.119672	ENSBTAG00000012507	MSTRG.151572	ENSBTAG00000005078	bta-miR-205	ENSBTAG00000031575	bta-miR-2425-5p	ENSBTAG00000007501
		MSTRG.119672	ENSBTAG00000043261	MSTRG.151572	ENSBTAG00000023978	bta-miR-205	ENSBTAG00000031598	bta-miR-2425-5p	ENSBTAG00000007546
		MSTRG.119672	ENSBTAG00000005898	MSTRG.151572	ENSBTAG00000003598	bta-miR-205	ENSBTAG00000031824	bta-miR-2425-5p	ENSBTAG00000007583
		MSTRG.119672	ENSBTAG00000016208	MSTRG.151572	ENSBTAG00000002599	bta-miR-205	ENSBTAG00000032007	bta-miR-2425-5p	ENSBTAG00000007588
		MSTRG.119672	ENSBTAG00000003546	MSTRG.151572	ENSBTAG00000035726	bta-miR-205	ENSBTAG00000032068	bta-miR-2425-5p	ENSBTAG00000007605
		MSTRG.119672	ENSBTAG00000015980	MSTRG.151572	ENSBTAG00000000428	bta-miR-205	ENSBTAG00000033268	bta-miR-2425-5p	ENSBTAG00000007658
		MSTRG.124476	ENSBTAG00000017964	MSTRG.151572	ENSBTAG00000031648	bta-miR-205	ENSBTAG00000033702	bta-miR-2425-5p	ENSBTAG00000007730
		MSTRG.124476	ENSBTAG00000033543	MSTRG.151572	ENSBTAG00000005432	bta-miR-205	ENSBTAG00000033961	bta-miR-2425-5p	ENSBTAG00000007739
		MSTRG.124476	ENSBTAG00000031792	MSTRG.151572	ENSBTAG00000021291	bta-miR-205	ENSBTAG00000034430	bta-miR-2425-5p	ENSBTAG00000007882
		MSTRG.124476	ENSBTAG00000015958	MSTRG.151572	ENSBTAG00000015771	bta-miR-205	ENSBTAG00000034867	bta-miR-2425-5p	ENSBTAG00000007901
		MSTRG.124476	ENSBTAG00000019401	MSTRG.151572	ENSBTAG00000006557	bta-miR-205	ENSBTAG00000035054	bta-miR-2425-5p	ENSBTAG00000008025
		MSTRG.124476	ENSBTAG00000011723	MSTRG.151572	ENSBTAG00000000717	bta-miR-205	ENSBTAG00000035147	bta-miR-2425-5p	ENSBTAG00000008036
		MSTRG.124476	ENSBTAG00000004258	MSTRG.151572	ENSBTAG00000001464	bta-miR-205	ENSBTAG00000036101	bta-miR-2425-5p	ENSBTAG00000008091
		MSTRG.124476	ENSBTAG00000045578	MSTRG.151572	ENSBTAG00000000330	bta-miR-205	ENSBTAG00000036262	bta-miR-2425-5p	ENSBTAG00000008202
		MSTRG.124476	ENSBTAG00000019436	MSTRG.151572	ENSBTAG00000004484	bta-miR-205	ENSBTAG00000037559	bta-miR-2425-5p	ENSBTAG00000008236
		MSTRG.124476	ENSBTAG00000012968	MSTRG.151572	ENSBTAG00000010191	bta-miR-205	ENSBTAG00000037729	bta-miR-2425-5p	ENSBTAG00000008240
		MSTRG.124476	ENSBTAG00000031595	MSTRG.151572	ENSBTAG00000031435	bta-miR-205	ENSBTAG00000037858	bta-miR-2425-5p	ENSBTAG00000008274
		MSTRG.124476	ENSBTAG00000018883	MSTRG.151572	ENSBTAG00000013153	bta-miR-205	ENSBTAG00000038326	bta-miR-2425-5p	ENSBTAG00000008294
		MSTRG.124476	ENSBTAG00000004925	MSTRG.151572	ENSBTAG00000016388	bta-miR-205	ENSBTAG00000038506	bta-miR-2425-5p	ENSBTAG00000008378
		MSTRG.124476	ENSBTAG00000011466	MSTRG.151572	ENSBTAG00000015607	bta-miR-205	ENSBTAG00000038918	bta-miR-2425-5p	ENSBTAG00000008484
		MSTRG.124476	ENSBTAG00000015221	MSTRG.151572	ENSBTAG00000046255	bta-miR-205	ENSBTAG00000038981	bta-miR-2425-5p	ENSBTAG00000008523
		MSTRG.124476	ENSBTAG00000022714	MSTRG.151572	ENSBTAG00000046358	bta-miR-205	ENSBTAG00000039068	bta-miR-2425-5p	ENSBTAG00000008542
		MSTRG.124476	ENSBTAG00000033460	MSTRG.151572	ENSBTAG00000017901	bta-miR-205	ENSBTAG00000039511	bta-miR-2425-5p	ENSBTAG00000008591
		MSTRG.124476	ENSBTAG00000031737	MSTRG.151572	ENSBTAG00000017125	bta-miR-205	ENSBTAG00000039995	bta-miR-2425-5p	ENSBTAG00000008644
		MSTRG.124476	ENSBTAG00000021118	MSTRG.151572	ENSBTAG00000009596	bta-miR-205	ENSBTAG00000040055	bta-miR-2425-5p	ENSBTAG00000008808
		MSTRG.124476	ENSBTAG00000013476	MSTRG.151572	ENSBTAG00000040055	bta-miR-205	ENSBTAG00000040598	bta-miR-2425-5p	ENSBTAG00000008852
		MSTRG.124476	ENSBTAG00000036419	MSTRG.151572	ENSBTAG00000016795	bta-miR-205	ENSBTAG00000044063	bta-miR-2425-5p	ENSBTAG00000008860
		MSTRG.124476	ENSBTAG00000047078	MSTRG.151572	ENSBTAG00000015815	bta-miR-205	ENSBTAG00000044105	bta-miR-2425-5p	ENSBTAG00000008925
		MSTRG.124476	ENSBTAG00000031711	MSTRG.151572	ENSBTAG00000017875	bta-miR-205	ENSBTAG00000045025	bta-miR-2425-5p	ENSBTAG00000009111
		MSTRG.151156	ENSBTAG00000043162	MSTRG.151572	ENSBTAG00000002326	bta-miR-205	ENSBTAG00000045049	bta-miR-2425-5p	ENSBTAG00000009131
		MSTRG.151156	ENSBTAG00000015857	MSTRG.151572	ENSBTAG00000023929	bta-miR-205	ENSBTAG00000045887	bta-miR-2425-5p	ENSBTAG00000009255
		MSTRG.151156	ENSBTAG00000009047	MSTRG.151572	ENSBTAG00000022227	bta-miR-205	ENSBTAG00000046173	bta-miR-2425-5p	ENSBTAG00000009272
		MSTRG.151156	ENSBTAG00000047766	MSTRG.151572	ENSBTAG00000044175	bta-miR-205	ENSBTAG00000046497	bta-miR-2425-5p	ENSBTAG00000009414
		MSTRG.151156	ENSBTAG00000004218	MSTRG.151572	ENSBTAG00000000281	bta-miR-205	ENSBTAG00000046565	bta-miR-2425-5p	ENSBTAG00000009468
		MSTRG.151156	ENSBTAG00000048054	MSTRG.151572	ENSBTAG00000000851	bta-miR-205	ENSBTAG00000046669	bta-miR-2425-5p	ENSBTAG00000009727
		MSTRG.151156	ENSBTAG00000010913	MSTRG.151572	ENSBTAG00000012857	bta-miR-205	ENSBTAG00000046687	bta-miR-2425-5p	ENSBTAG00000009736
		MSTRG.151156	ENSBTAG00000046622	MSTRG.151572	ENSBTAG00000009101	bta-miR-205	ENSBTAG00000046724	bta-miR-2425-5p	ENSBTAG00000009832
		MSTRG.151156	ENSBTAG00000045818	MSTRG.151572	ENSBTAG00000016640	bta-miR-205	ENSBTAG00000047080	bta-miR-2425-5p	ENSBTAG00000009841
		MSTRG.151156	ENSBTAG00000006991	MSTRG.151572	ENSBTAG00000013568	bta-miR-205	ENSBTAG00000047216	bta-miR-2425-5p	ENSBTAG00000009867
		MSTRG.151156	ENSBTAG00000000250	MSTRG.151572	ENSBTAG00000001420	bta-miR-205	ENSBTAG00000047404	bta-miR-2425-5p	ENSBTAG00000009915
		MSTRG.151156	ENSBTAG00000010991	MSTRG.151572	ENSBTAG00000001539	bta-miR-205	ENSBTAG00000047426	bta-miR-2425-5p	ENSBTAG00000009988
		MSTRG.151156	ENSBTAG00000046912	MSTRG.151572	ENSBTAG00000012063	bta-miR-205	ENSBTAG00000047457	bta-miR-2425-5p	ENSBTAG00000009991
		MSTRG.151156	ENSBTAG00000047908	MSTRG.151572	ENSBTAG00000009618	bta-miR-205	ENSBTAG00000047581	bta-miR-2425-5p	ENSBTAG00000009998
		MSTRG.151156	ENSBTAG00000010838	MSTRG.151572	ENSBTAG00000012702	bta-miR-205	ENSBTAG00000047806	bta-miR-2425-5p	ENSBTAG00000010130
		MSTRG.151156	ENSBTAG00000004953	MSTRG.151572	ENSBTAG00000021556	bta-miR-205	ENSBTAG00000047809	bta-miR-2425-5p	ENSBTAG00000010170
		MSTRG.151156	ENSBTAG00000011127	MSTRG.151572	ENSBTAG00000023562	bta-miR-205	ENSBTAG00000048002	bta-miR-2425-5p	ENSBTAG00000010219
		MSTRG.151156	ENSBTAG00000006650	MSTRG.151572	ENSBTAG00000009272	bta-miR-205	ENSBTAG00000048005	bta-miR-2425-5p	ENSBTAG00000010254
		MSTRG.151156	ENSBTAG00000004334	MSTRG.151572	ENSBTAG00000021693	bta-miR-2332	ENSBTAG00000002015	bta-miR-2425-5p	ENSBTAG00000010344
		MSTRG.151156	ENSBTAG00000014399	MSTRG.151572	ENSBTAG00000016424	bta-miR-2332	ENSBTAG00000002174	bta-miR-2425-5p	ENSBTAG00000010420
		MSTRG.151156	ENSBTAG00000008557	MSTRG.151572	ENSBTAG00000003460	bta-miR-2332	ENSBTAG00000002231	bta-miR-2425-5p	ENSBTAG00000010517
		MSTRG.151156	ENSBTAG00000001134	MSTRG.151572	ENSBTAG00000016161	bta-miR-2332	ENSBTAG00000002412	bta-miR-2425-5p	ENSBTAG00000010590
		MSTRG.151156	ENSBTAG00000002136	MSTRG.151572	ENSBTAG00000000152	bta-miR-2332	ENSBTAG00000002859	bta-miR-2425-5p	ENSBTAG00000010666
		MSTRG.151156	ENSBTAG00000014393	MSTRG.151572	ENSBTAG00000004833	bta-miR-2332	ENSBTAG00000003819	bta-miR-2425-5p	ENSBTAG00000010773
		MSTRG.151156	ENSBTAG00000042099	MSTRG.151572	ENSBTAG00000001193	bta-miR-2332	ENSBTAG00000004021	bta-miR-2425-5p	ENSBTAG00000010790
		MSTRG.151156	ENSBTAG00000011642	MSTRG.151572	ENSBTAG00000010566	bta-miR-2332	ENSBTAG00000004749	bta-miR-2425-5p	ENSBTAG00000010868
		MSTRG.151156	ENSBTAG00000016190	MSTRG.151572	ENSBTAG00000010389	bta-miR-2332	ENSBTAG00000005243	bta-miR-2425-5p	ENSBTAG00000011000
		MSTRG.151156	ENSBTAG00000000682	MSTRG.151572	ENSBTAG00000019455	bta-miR-2332	ENSBTAG00000005496	bta-miR-2425-5p	ENSBTAG00000011112
		MSTRG.151156	ENSBTAG00000043047	MSTRG.151572	ENSBTAG00000015293	bta-miR-2332	ENSBTAG00000006409	bta-miR-2425-5p	ENSBTAG00000011237
		MSTRG.151156	ENSBTAG00000009343	MSTRG.151572	ENSBTAG00000017425	bta-miR-2332	ENSBTAG00000006933	bta-miR-2425-5p	ENSBTAG00000011425
		MSTRG.151156	ENSBTAG00000003239	MSTRG.151572	ENSBTAG00000002266	bta-miR-2332	ENSBTAG00000007389	bta-miR-2425-5p	ENSBTAG00000011442
		MSTRG.151156	ENSBTAG00000007588	MSTRG.151572	ENSBTAG00000004383	bta-miR-2332	ENSBTAG00000008732	bta-miR-2425-5p	ENSBTAG00000011466
		MSTRG.151156	ENSBTAG00000012781	MSTRG.151572	ENSBTAG00000007204	bta-miR-2332	ENSBTAG00000008964	bta-miR-2425-5p	ENSBTAG00000011761
		MSTRG.151156	ENSBTAG00000004046	MSTRG.151572	ENSBTAG00000020600	bta-miR-2332	ENSBTAG00000009978	bta-miR-2425-5p	ENSBTAG00000011819
		MSTRG.151156	ENSBTAG00000003710	MSTRG.151572	ENSBTAG00000017691	bta-miR-2332	ENSBTAG00000010012	bta-miR-2425-5p	ENSBTAG00000011885
		MSTRG.151156	ENSBTAG00000005696	MSTRG.151572	ENSBTAG00000015042	bta-miR-2332	ENSBTAG00000010455	bta-miR-2425-5p	ENSBTAG00000011938
		MSTRG.151156	ENSBTAG00000018730	MSTRG.151572	ENSBTAG00000019496	bta-miR-2332	ENSBTAG00000011788	bta-miR-2425-5p	ENSBTAG00000012040
		MSTRG.151156	ENSBTAG00000042235	MSTRG.151572	ENSBTAG00000008472	bta-miR-2332	ENSBTAG00000011851	bta-miR-2425-5p	ENSBTAG00000012059
		MSTRG.151156	ENSBTAG00000012253	MSTRG.151572	ENSBTAG00000021857	bta-miR-2332	ENSBTAG00000012068	bta-miR-2425-5p	ENSBTAG00000012067
		MSTRG.151156	ENSBTAG00000014382	MSTRG.151572	ENSBTAG00000005244	bta-miR-2332	ENSBTAG00000012784	bta-miR-2425-5p	ENSBTAG00000012073
		MSTRG.151156	ENSBTAG00000015385	MSTRG.151572	ENSBTAG00000001942	bta-miR-2332	ENSBTAG00000013266	bta-miR-2425-5p	ENSBTAG00000012094
		MSTRG.151156	ENSBTAG00000016328	MSTRG.151572	ENSBTAG00000024162	bta-miR-2332	ENSBTAG00000013436	bta-miR-2425-5p	ENSBTAG00000012125
		MSTRG.151156	ENSBTAG00000042950	MSTRG.151572	ENSBTAG00000007335	bta-miR-2332	ENSBTAG00000013971	bta-miR-2425-5p	ENSBTAG00000012217
		MSTRG.151156	ENSBTAG00000002058	MSTRG.151572	ENSBTAG00000003616	bta-miR-2332	ENSBTAG00000014001	bta-miR-2425-5p	ENSBTAG00000012219
		MSTRG.151156	ENSBTAG00000010467	MSTRG.151572	ENSBTAG00000012981	bta-miR-2332	ENSBTAG00000014079	bta-miR-2425-5p	ENSBTAG00000012228
		MSTRG.151156	ENSBTAG00000005587	MSTRG.151572	ENSBTAG00000040001	bta-miR-2332	ENSBTAG00000014251	bta-miR-2425-5p	ENSBTAG00000012261
		MSTRG.151156	ENSBTAG00000014560	MSTRG.151572	ENSBTAG00000017592	bta-miR-2332	ENSBTAG00000015007	bta-miR-2425-5p	ENSBTAG00000012347
		MSTRG.151156	ENSBTAG00000002707	MSTRG.151572	ENSBTAG00000046644	bta-miR-2332	ENSBTAG00000015526	bta-miR-2425-5p	ENSBTAG00000012353
		MSTRG.151156	ENSBTAG00000039413	MSTRG.151572	ENSBTAG00000004803	bta-miR-2332	ENSBTAG00000015543	bta-miR-2425-5p	ENSBTAG00000012374
		MSTRG.151156	ENSBTAG00000020606	MSTRG.151572	ENSBTAG00000021037	bta-miR-2332	ENSBTAG00000015817	bta-miR-2425-5p	ENSBTAG00000012405
		MSTRG.151156	ENSBTAG00000011964	MSTRG.151572	ENSBTAG00000001269	bta-miR-2332	ENSBTAG00000016784	bta-miR-2425-5p	ENSBTAG00000012458
		MSTRG.151156	ENSBTAG00000003372	MSTRG.151572	ENSBTAG00000015538	bta-miR-2332	ENSBTAG00000017402	bta-miR-2425-5p	ENSBTAG00000012567
		MSTRG.151156	ENSBTAG00000006573	MSTRG.151572	ENSBTAG00000021472	bta-miR-2332	ENSBTAG00000017480	bta-miR-2425-5p	ENSBTAG00000012586
		MSTRG.151156	ENSBTAG00000018984	MSTRG.151572	ENSBTAG00000020417	bta-miR-2332	ENSBTAG00000017745	bta-miR-2425-5p	ENSBTAG00000012628
		MSTRG.151156	ENSBTAG00000037941	MSTRG.151572	ENSBTAG00000012082	bta-miR-2332	ENSBTAG00000017821	bta-miR-2425-5p	ENSBTAG00000012644
		MSTRG.151156	ENSBTAG00000012471	MSTRG.151572	ENSBTAG00000001950	bta-miR-2332	ENSBTAG00000018735	bta-miR-2425-5p	ENSBTAG00000012648
		MSTRG.151156	ENSBTAG00000035995	MSTRG.151572	ENSBTAG00000015889	bta-miR-2332	ENSBTAG00000018924	bta-miR-2425-5p	ENSBTAG00000012676
		MSTRG.151156	ENSBTAG00000010380	MSTRG.151572	ENSBTAG00000019742	bta-miR-2332	ENSBTAG00000019385	bta-miR-2425-5p	ENSBTAG00000012785
		MSTRG.151156	ENSBTAG00000000978	MSTRG.151572	ENSBTAG00000046367	bta-miR-2332	ENSBTAG00000021209	bta-miR-2425-5p	ENSBTAG00000012817
		MSTRG.151156	ENSBTAG00000009449	MSTRG.151572	ENSBTAG00000038335	bta-miR-2332	ENSBTAG00000021237	bta-miR-2425-5p	ENSBTAG00000012837
		MSTRG.151156	ENSBTAG00000011917	MSTRG.151572	ENSBTAG00000013663	bta-miR-2332	ENSBTAG00000021458	bta-miR-2425-5p	ENSBTAG00000012854
		MSTRG.151156	ENSBTAG00000005207	MSTRG.151572	ENSBTAG00000030170	bta-miR-2332	ENSBTAG00000024801	bta-miR-2425-5p	ENSBTAG00000012858
		MSTRG.151156	ENSBTAG00000040568	MSTRG.151572	ENSBTAG00000001505	bta-miR-2332	ENSBTAG00000026172	bta-miR-2425-5p	ENSBTAG00000012922
		MSTRG.151156	ENSBTAG00000005275	MSTRG.151572	ENSBTAG00000008443	bta-miR-2332	ENSBTAG00000035323	bta-miR-2425-5p	ENSBTAG00000012956
		MSTRG.151156	ENSBTAG00000046350	MSTRG.151572	ENSBTAG00000003577	bta-miR-2332	ENSBTAG00000036087	bta-miR-2425-5p	ENSBTAG00000013046
		MSTRG.151156	ENSBTAG00000015307	MSTRG.151572	ENSBTAG00000005501	bta-miR-2332	ENSBTAG00000037907	bta-miR-2425-5p	ENSBTAG00000013093
		MSTRG.151156	ENSBTAG00000046323	MSTRG.151572	ENSBTAG00000003316	bta-miR-2332	ENSBTAG00000038375	bta-miR-2425-5p	ENSBTAG00000013103
		MSTRG.151156	ENSBTAG00000009811	MSTRG.151572	ENSBTAG00000006817	Novel_104	ENSBTAG00000000106	bta-miR-2425-5p	ENSBTAG00000013107
		MSTRG.151156	ENSBTAG00000007435	MSTRG.151572	ENSBTAG00000008499	Novel_104	ENSBTAG00000000253	bta-miR-2425-5p	ENSBTAG00000013191
		MSTRG.151156	ENSBTAG00000001492	MSTRG.151572	ENSBTAG00000030566	Novel_104	ENSBTAG00000000341	bta-miR-2425-5p	ENSBTAG00000013290
		MSTRG.151156	ENSBTAG00000015166	MSTRG.151572	ENSBTAG00000004993	Novel_104	ENSBTAG00000000437	bta-miR-2425-5p	ENSBTAG00000013305
		MSTRG.151156	ENSBTAG00000002830	MSTRG.151572	ENSBTAG00000033441	Novel_104	ENSBTAG00000001010	bta-miR-2425-5p	ENSBTAG00000013436
		MSTRG.151156	ENSBTAG00000013952	MSTRG.151572	ENSBTAG00000008299	Novel_104	ENSBTAG00000001050	bta-miR-2425-5p	ENSBTAG00000013502
		MSTRG.151156	ENSBTAG00000014366	MSTRG.151572	ENSBTAG00000004695	Novel_104	ENSBTAG00000001074	bta-miR-2425-5p	ENSBTAG00000013708
		MSTRG.151156	ENSBTAG00000005638	MSTRG.151572	ENSBTAG00000010590	Novel_104	ENSBTAG00000001166	bta-miR-2425-5p	ENSBTAG00000013737
		MSTRG.151156	ENSBTAG00000030897	MSTRG.151572	ENSBTAG00000013670	Novel_104	ENSBTAG00000001187	bta-miR-2425-5p	ENSBTAG00000013832
		MSTRG.151156	ENSBTAG00000009077	MSTRG.151572	ENSBTAG00000000667	Novel_104	ENSBTAG00000001189	bta-miR-2425-5p	ENSBTAG00000013848
		MSTRG.151156	ENSBTAG00000044678	MSTRG.151572	ENSBTAG00000006133	Novel_104	ENSBTAG00000001463	bta-miR-2425-5p	ENSBTAG00000014005
		MSTRG.151156	ENSBTAG00000000811	MSTRG.151572	ENSBTAG00000006429	Novel_104	ENSBTAG00000001475	bta-miR-2425-5p	ENSBTAG00000014006
		MSTRG.151156	ENSBTAG00000014511	MSTRG.151572	ENSBTAG00000015511	Novel_104	ENSBTAG00000001654	bta-miR-2425-5p	ENSBTAG00000014016
		MSTRG.151156	ENSBTAG00000014458	MSTRG.151572	ENSBTAG00000046966	Novel_104	ENSBTAG00000001706	bta-miR-2425-5p	ENSBTAG00000014031
		MSTRG.151156	ENSBTAG00000015362	MSTRG.151572	ENSBTAG00000004556	Novel_104	ENSBTAG00000001814	bta-miR-2425-5p	ENSBTAG00000014100
		MSTRG.151156	ENSBTAG00000045316	MSTRG.151572	ENSBTAG00000004551	Novel_104	ENSBTAG00000001928	bta-miR-2425-5p	ENSBTAG00000014269
		MSTRG.151156	ENSBTAG00000042936	MSTRG.151572	ENSBTAG00000005412	Novel_104	ENSBTAG00000001942	bta-miR-2425-5p	ENSBTAG00000014310
		MSTRG.151156	ENSBTAG00000012534	MSTRG.151572	ENSBTAG00000015347	Novel_104	ENSBTAG00000002211	bta-miR-2425-5p	ENSBTAG00000014335
		MSTRG.151156	ENSBTAG00000022036	MSTRG.151572	ENSBTAG00000000133	Novel_104	ENSBTAG00000002350	bta-miR-2425-5p	ENSBTAG00000014529
		MSTRG.151156	ENSBTAG00000013593	MSTRG.151572	ENSBTAG00000011635	Novel_104	ENSBTAG00000002356	bta-miR-2425-5p	ENSBTAG00000014538
		MSTRG.151156	ENSBTAG00000006933	MSTRG.151572	ENSBTAG00000009617	Novel_104	ENSBTAG00000002615	bta-miR-2425-5p	ENSBTAG00000014676
		MSTRG.151156	ENSBTAG00000003754	MSTRG.151572	ENSBTAG00000014840	Novel_104	ENSBTAG00000002685	bta-miR-2425-5p	ENSBTAG00000014806
		MSTRG.151156	ENSBTAG00000015535	MSTRG.151572	ENSBTAG00000015509	Novel_104	ENSBTAG00000002697	bta-miR-2425-5p	ENSBTAG00000014857
		MSTRG.151156	ENSBTAG00000040598	MSTRG.151572	ENSBTAG00000005455	Novel_104	ENSBTAG00000002834	bta-miR-2425-5p	ENSBTAG00000014927
		MSTRG.151156	ENSBTAG00000030162	MSTRG.151572	ENSBTAG00000013357	Novel_104	ENSBTAG00000003312	bta-miR-2425-5p	ENSBTAG00000014992
		MSTRG.151156	ENSBTAG00000039686	MSTRG.151572	ENSBTAG00000006017	Novel_104	ENSBTAG00000003510	bta-miR-2425-5p	ENSBTAG00000014996
		MSTRG.151156	ENSBTAG00000016740	MSTRG.151572	ENSBTAG00000012674	Novel_104	ENSBTAG00000003770	bta-miR-2425-5p	ENSBTAG00000015090
		MSTRG.151156	ENSBTAG00000014151	MSTRG.151572	ENSBTAG00000013204	Novel_104	ENSBTAG00000003916	bta-miR-2425-5p	ENSBTAG00000015093
		MSTRG.151156	ENSBTAG00000033449	MSTRG.151572	ENSBTAG00000014407	Novel_104	ENSBTAG00000003953	bta-miR-2425-5p	ENSBTAG00000015191
		MSTRG.151156	ENSBTAG00000021482	MSTRG.151572	ENSBTAG00000021321	Novel_104	ENSBTAG00000004078	bta-miR-2425-5p	ENSBTAG00000015336
		MSTRG.151156	ENSBTAG00000004249	MSTRG.151572	ENSBTAG00000012350	Novel_104	ENSBTAG00000004462	bta-miR-2425-5p	ENSBTAG00000015348
		MSTRG.151156	ENSBTAG00000038141	MSTRG.151572	ENSBTAG00000006157	Novel_104	ENSBTAG00000004468	bta-miR-2425-5p	ENSBTAG00000015482
		MSTRG.151156	ENSBTAG00000006667	MSTRG.151572	ENSBTAG00000013294	Novel_104	ENSBTAG00000004635	bta-miR-2425-5p	ENSBTAG00000015519
		MSTRG.151156	ENSBTAG00000005905	MSTRG.151572	ENSBTAG00000010408	Novel_104	ENSBTAG00000004727	bta-miR-2425-5p	ENSBTAG00000015557
		MSTRG.151156	ENSBTAG00000020865	MSTRG.151572	ENSBTAG00000046548	Novel_104	ENSBTAG00000004751	bta-miR-2425-5p	ENSBTAG00000015576
		MSTRG.151156	ENSBTAG00000002191	MSTRG.151572	ENSBTAG00000011831	Novel_104	ENSBTAG00000004787	bta-miR-2425-5p	ENSBTAG00000015650
		MSTRG.151156	ENSBTAG00000019062	MSTRG.151572	ENSBTAG00000020132	Novel_104	ENSBTAG00000004848	bta-miR-2425-5p	ENSBTAG00000015674
		MSTRG.151156	ENSBTAG00000009527	MSTRG.151572	ENSBTAG00000016076	Novel_104	ENSBTAG00000005154	bta-miR-2425-5p	ENSBTAG00000015794
		MSTRG.151156	ENSBTAG00000043950	MSTRG.151572	ENSBTAG00000001165	Novel_104	ENSBTAG00000005592	bta-miR-2425-5p	ENSBTAG00000015891
		MSTRG.151156	ENSBTAG00000002633	MSTRG.151572	ENSBTAG00000046797	Novel_104	ENSBTAG00000005631	bta-miR-2425-5p	ENSBTAG00000015920
		MSTRG.151156	ENSBTAG00000022007	MSTRG.151572	ENSBTAG00000006027	Novel_104	ENSBTAG00000005903	bta-miR-2425-5p	ENSBTAG00000015984
		MSTRG.151156	ENSBTAG00000045306	MSTRG.151572	ENSBTAG00000012778	Novel_104	ENSBTAG00000005980	bta-miR-2425-5p	ENSBTAG00000016006
		MSTRG.151156	ENSBTAG00000040018	MSTRG.151572	ENSBTAG00000019595	Novel_104	ENSBTAG00000006071	bta-miR-2425-5p	ENSBTAG00000016096
		MSTRG.151156	ENSBTAG00000007137	MSTRG.151572	ENSBTAG00000006193	Novel_104	ENSBTAG00000006108	bta-miR-2425-5p	ENSBTAG00000016122
		MSTRG.151156	ENSBTAG00000003018	MSTRG.151572	ENSBTAG00000007591	Novel_104	ENSBTAG00000006166	bta-miR-2425-5p	ENSBTAG00000016155
		MSTRG.151156	ENSBTAG00000032223	MSTRG.151572	ENSBTAG00000015478	Novel_104	ENSBTAG00000006388	bta-miR-2425-5p	ENSBTAG00000016225
		MSTRG.151156	ENSBTAG00000001712	MSTRG.151572	ENSBTAG00000021035	Novel_104	ENSBTAG00000006792	bta-miR-2425-5p	ENSBTAG00000016276
		MSTRG.151156	ENSBTAG00000020107	MSTRG.151572	ENSBTAG00000008303	Novel_104	ENSBTAG00000006868	bta-miR-2425-5p	ENSBTAG00000016305
		MSTRG.151156	ENSBTAG00000020359	MSTRG.151572	ENSBTAG00000025297	Novel_104	ENSBTAG00000006999	bta-miR-2425-5p	ENSBTAG00000016368
		MSTRG.151156	ENSBTAG00000020973	MSTRG.151572	ENSBTAG00000000880	Novel_104	ENSBTAG00000007104	bta-miR-2425-5p	ENSBTAG00000016370
		MSTRG.151156	ENSBTAG00000007093	MSTRG.151572	ENSBTAG00000012902	Novel_104	ENSBTAG00000008240	bta-miR-2425-5p	ENSBTAG00000016413
		MSTRG.151156	ENSBTAG00000020227	MSTRG.151572	ENSBTAG00000012619	Novel_104	ENSBTAG00000008272	bta-miR-2425-5p	ENSBTAG00000016485
		MSTRG.151156	ENSBTAG00000018307	MSTRG.151572	ENSBTAG00000014996	Novel_104	ENSBTAG00000008279	bta-miR-2425-5p	ENSBTAG00000016494
		MSTRG.151156	ENSBTAG00000001906	MSTRG.151572	ENSBTAG00000001927	Novel_104	ENSBTAG00000008778	bta-miR-2425-5p	ENSBTAG00000016504
		MSTRG.151156	ENSBTAG00000034529	MSTRG.151572	ENSBTAG00000004709	Novel_104	ENSBTAG00000008924	bta-miR-2425-5p	ENSBTAG00000016516
		MSTRG.151156	ENSBTAG00000017452	MSTRG.151572	ENSBTAG00000019325	Novel_104	ENSBTAG00000009736	bta-miR-2425-5p	ENSBTAG00000016523
		MSTRG.151156	ENSBTAG00000012314	MSTRG.151572	ENSBTAG00000004161	Novel_104	ENSBTAG00000009942	bta-miR-2425-5p	ENSBTAG00000016662
		MSTRG.151156	ENSBTAG00000018600	MSTRG.151572	ENSBTAG00000012147	Novel_104	ENSBTAG00000010299	bta-miR-2425-5p	ENSBTAG00000016754
		MSTRG.151156	ENSBTAG00000000838	MSTRG.151572	ENSBTAG00000019539	Novel_104	ENSBTAG00000010464	bta-miR-2425-5p	ENSBTAG00000016762
		MSTRG.151156	ENSBTAG00000005413	MSTRG.151572	ENSBTAG00000031916	Novel_104	ENSBTAG00000010833	bta-miR-2425-5p	ENSBTAG00000016776
		MSTRG.151156	ENSBTAG00000038442	MSTRG.151572	ENSBTAG00000022147	Novel_104	ENSBTAG00000011136	bta-miR-2425-5p	ENSBTAG00000016881
		MSTRG.151156	ENSBTAG00000015186	MSTRG.151572	ENSBTAG00000037778	Novel_104	ENSBTAG00000011249	bta-miR-2425-5p	ENSBTAG00000016997
		MSTRG.151156	ENSBTAG00000008654	MSTRG.151572	ENSBTAG00000020560	Novel_104	ENSBTAG00000011447	bta-miR-2425-5p	ENSBTAG00000017122
		MSTRG.151156	ENSBTAG00000015261	MSTRG.151572	ENSBTAG00000011491	Novel_104	ENSBTAG00000011731	bta-miR-2425-5p	ENSBTAG00000017219
		MSTRG.151156	ENSBTAG00000016747	MSTRG.151572	ENSBTAG00000018274	Novel_104	ENSBTAG00000011820	bta-miR-2425-5p	ENSBTAG00000017233
		MSTRG.151156	ENSBTAG00000020270	MSTRG.151572	ENSBTAG00000035958	Novel_104	ENSBTAG00000011922	bta-miR-2425-5p	ENSBTAG00000017239
		MSTRG.151156	ENSBTAG00000029861	MSTRG.151572	ENSBTAG00000001659	Novel_104	ENSBTAG00000012063	bta-miR-2425-5p	ENSBTAG00000017242
		MSTRG.151156	ENSBTAG00000000856	MSTRG.151572	ENSBTAG00000007783	Novel_104	ENSBTAG00000012715	bta-miR-2425-5p	ENSBTAG00000017243
		MSTRG.151156	ENSBTAG00000014554	MSTRG.151572	ENSBTAG00000009443	Novel_104	ENSBTAG00000012791	bta-miR-2425-5p	ENSBTAG00000017273
		MSTRG.151156	ENSBTAG00000043502	MSTRG.151572	ENSBTAG00000000764	Novel_104	ENSBTAG00000012817	bta-miR-2425-5p	ENSBTAG00000017461
		MSTRG.151156	ENSBTAG00000042500	MSTRG.151572	ENSBTAG00000003340	Novel_104	ENSBTAG00000013030	bta-miR-2425-5p	ENSBTAG00000017650
		MSTRG.151156	ENSBTAG00000003366	MSTRG.151572	ENSBTAG00000047880	Novel_104	ENSBTAG00000013745	bta-miR-2425-5p	ENSBTAG00000017666
		MSTRG.151156	ENSBTAG00000003989	MSTRG.151572	ENSBTAG00000045746	Novel_104	ENSBTAG00000013942	bta-miR-2425-5p	ENSBTAG00000017681
		MSTRG.151156	ENSBTAG00000032521	MSTRG.151572	ENSBTAG00000014536	Novel_104	ENSBTAG00000014114	bta-miR-2425-5p	ENSBTAG00000017744
		MSTRG.151156	ENSBTAG00000007847	MSTRG.151572	ENSBTAG00000046648	Novel_104	ENSBTAG00000014415	bta-miR-2425-5p	ENSBTAG00000017767
		MSTRG.151156	ENSBTAG00000010036	MSTRG.151572	ENSBTAG00000006088	Novel_104	ENSBTAG00000015205	bta-miR-2425-5p	ENSBTAG00000017799
		MSTRG.151156	ENSBTAG00000009458	MSTRG.151572	ENSBTAG00000018260	Novel_104	ENSBTAG00000015401	bta-miR-2425-5p	ENSBTAG00000017864
		MSTRG.151156	ENSBTAG00000012577	MSTRG.151572	ENSBTAG00000009647	Novel_104	ENSBTAG00000015432	bta-miR-2425-5p	ENSBTAG00000017872
		MSTRG.151156	ENSBTAG00000013947	MSTRG.151572	ENSBTAG00000004349	Novel_104	ENSBTAG00000015637	bta-miR-2425-5p	ENSBTAG00000017950
		MSTRG.151156	ENSBTAG00000021945	MSTRG.151572	ENSBTAG00000016704	Novel_104	ENSBTAG00000015952	bta-miR-2425-5p	ENSBTAG00000017982
		MSTRG.151156	ENSBTAG00000021002	MSTRG.151572	ENSBTAG00000017287	Novel_104	ENSBTAG00000016072	bta-miR-2425-5p	ENSBTAG00000018011
		MSTRG.151156	ENSBTAG00000048071	MSTRG.151572	ENSBTAG00000003098	Novel_104	ENSBTAG00000016103	bta-miR-2425-5p	ENSBTAG00000018098
		MSTRG.151156	ENSBTAG00000019075	MSTRG.151572	ENSBTAG00000000186	Novel_104	ENSBTAG00000016397	bta-miR-2425-5p	ENSBTAG00000018157
		MSTRG.151156	ENSBTAG00000047365	MSTRG.151572	ENSBTAG00000015301	Novel_104	ENSBTAG00000016936	bta-miR-2425-5p	ENSBTAG00000018172
		MSTRG.151156	ENSBTAG00000016174	MSTRG.151572	ENSBTAG00000010597	Novel_104	ENSBTAG00000017122	bta-miR-2425-5p	ENSBTAG00000018175
		MSTRG.151156	ENSBTAG00000012599	MSTRG.151572	ENSBTAG00000002048	Novel_104	ENSBTAG00000017222	bta-miR-2425-5p	ENSBTAG00000018254
		MSTRG.151156	ENSBTAG00000042696	MSTRG.151572	ENSBTAG00000010546	Novel_104	ENSBTAG00000017281	bta-miR-2425-5p	ENSBTAG00000018259
		MSTRG.151156	ENSBTAG00000009574	MSTRG.151572	ENSBTAG00000047827	Novel_104	ENSBTAG00000017864	bta-miR-2425-5p	ENSBTAG00000018451
		MSTRG.151156	ENSBTAG00000004225	MSTRG.151572	ENSBTAG00000009773	Novel_104	ENSBTAG00000017911	bta-miR-2425-5p	ENSBTAG00000018460
		MSTRG.151156	ENSBTAG00000025426	MSTRG.151572	ENSBTAG00000008186	Novel_104	ENSBTAG00000018022	bta-miR-2425-5p	ENSBTAG00000018562
		MSTRG.151156	ENSBTAG00000021045	MSTRG.151572	ENSBTAG00000021294	Novel_104	ENSBTAG00000018045	bta-miR-2425-5p	ENSBTAG00000018669
		MSTRG.151156	ENSBTAG00000002370	MSTRG.151572	ENSBTAG00000014451	Novel_104	ENSBTAG00000018246	bta-miR-2425-5p	ENSBTAG00000018739
		MSTRG.151156	ENSBTAG00000042181	MSTRG.151572	ENSBTAG00000006910	Novel_104	ENSBTAG00000018248	bta-miR-2425-5p	ENSBTAG00000018819
		MSTRG.151156	ENSBTAG00000018449	MSTRG.151572	ENSBTAG00000004989	Novel_104	ENSBTAG00000018893	bta-miR-2425-5p	ENSBTAG00000018838
		MSTRG.151156	ENSBTAG00000012500	MSTRG.151572	ENSBTAG00000016133	Novel_104	ENSBTAG00000018942	bta-miR-2425-5p	ENSBTAG00000018851
		MSTRG.151156	ENSBTAG00000014089	MSTRG.151572	ENSBTAG00000019944	Novel_104	ENSBTAG00000018946	bta-miR-2425-5p	ENSBTAG00000018859
		MSTRG.151156	ENSBTAG00000009682	MSTRG.151572	ENSBTAG00000012771	Novel_104	ENSBTAG00000019168	bta-miR-2425-5p	ENSBTAG00000018941
		MSTRG.151156	ENSBTAG00000013772	MSTRG.151572	ENSBTAG00000015882	Novel_104	ENSBTAG00000019202	bta-miR-2425-5p	ENSBTAG00000018966
		MSTRG.151156	ENSBTAG00000004018	MSTRG.151572	ENSBTAG00000006372	Novel_104	ENSBTAG00000019388	bta-miR-2425-5p	ENSBTAG00000018970
		MSTRG.151156	ENSBTAG00000021346	MSTRG.151572	ENSBTAG00000000900	Novel_104	ENSBTAG00000019652	bta-miR-2425-5p	ENSBTAG00000018989
		MSTRG.151156	ENSBTAG00000043048	MSTRG.151572	ENSBTAG00000001872	Novel_104	ENSBTAG00000020192	bta-miR-2425-5p	ENSBTAG00000019150
		MSTRG.151156	ENSBTAG00000008575	MSTRG.151572	ENSBTAG00000005709	Novel_104	ENSBTAG00000020262	bta-miR-2425-5p	ENSBTAG00000019343
		MSTRG.151156	ENSBTAG00000011228	MSTRG.151572	ENSBTAG00000012847	Novel_104	ENSBTAG00000020376	bta-miR-2425-5p	ENSBTAG00000019349
		MSTRG.151156	ENSBTAG00000023563	MSTRG.151572	ENSBTAG00000014150	Novel_104	ENSBTAG00000020568	bta-miR-2425-5p	ENSBTAG00000019378
		MSTRG.151156	ENSBTAG00000048304	MSTRG.151572	ENSBTAG00000019928	Novel_104	ENSBTAG00000020681	bta-miR-2425-5p	ENSBTAG00000019446
		MSTRG.181651	ENSBTAG00000010851	MSTRG.151572	ENSBTAG00000004979	Novel_104	ENSBTAG00000020944	bta-miR-2425-5p	ENSBTAG00000019513
		MSTRG.181651	ENSBTAG00000015892	MSTRG.151572	ENSBTAG00000008605	Novel_104	ENSBTAG00000021188	bta-miR-2425-5p	ENSBTAG00000019532
		MSTRG.181651	ENSBTAG00000008632	MSTRG.151572	ENSBTAG00000009879	Novel_104	ENSBTAG00000021283	bta-miR-2425-5p	ENSBTAG00000019633
		MSTRG.181651	ENSBTAG00000031061	MSTRG.151572	ENSBTAG00000036009	Novel_104	ENSBTAG00000021396	bta-miR-2425-5p	ENSBTAG00000019735
		MSTRG.181651	ENSBTAG00000003001	MSTRG.151572	ENSBTAG00000006713	Novel_104	ENSBTAG00000021444	bta-miR-2425-5p	ENSBTAG00000019767
		MSTRG.181651	ENSBTAG00000008765	MSTRG.151572	ENSBTAG00000046415	Novel_104	ENSBTAG00000021494	bta-miR-2425-5p	ENSBTAG00000019801
		MSTRG.181651	ENSBTAG00000014021	MSTRG.151572	ENSBTAG00000020381	Novel_104	ENSBTAG00000021549	bta-miR-2425-5p	ENSBTAG00000019823
		MSTRG.181651	ENSBTAG00000039594	MSTRG.151572	ENSBTAG00000026199	Novel_104	ENSBTAG00000021850	bta-miR-2425-5p	ENSBTAG00000019886
		MSTRG.181651	ENSBTAG00000030278	MSTRG.151572	ENSBTAG00000017033	Novel_104	ENSBTAG00000022471	bta-miR-2425-5p	ENSBTAG00000019904
		MSTRG.181651	ENSBTAG00000039658	MSTRG.151572	ENSBTAG00000004175	Novel_104	ENSBTAG00000024115	bta-miR-2425-5p	ENSBTAG00000019919
		MSTRG.181651	ENSBTAG00000016722	MSTRG.151572	ENSBTAG00000009359	Novel_104	ENSBTAG00000025078	bta-miR-2425-5p	ENSBTAG00000019984
		MSTRG.181651	ENSBTAG00000020649	MSTRG.151572	ENSBTAG00000007346	Novel_104	ENSBTAG00000025181	bta-miR-2425-5p	ENSBTAG00000020218
		MSTRG.181651	ENSBTAG00000007660	MSTRG.151572	ENSBTAG00000013343	Novel_104	ENSBTAG00000025313	bta-miR-2425-5p	ENSBTAG00000020229
		MSTRG.181651	ENSBTAG00000011445	MSTRG.151572	ENSBTAG00000006185	Novel_104	ENSBTAG00000025622	bta-miR-2425-5p	ENSBTAG00000020243
		MSTRG.181651	ENSBTAG00000018252	MSTRG.151572	ENSBTAG00000013426	Novel_104	ENSBTAG00000025756	bta-miR-2425-5p	ENSBTAG00000020308
		MSTRG.181651	ENSBTAG00000013929	MSTRG.151572	ENSBTAG00000005304	Novel_104	ENSBTAG00000026461	bta-miR-2425-5p	ENSBTAG00000020413
		MSTRG.181651	ENSBTAG00000000037	MSTRG.151572	ENSBTAG00000018059	Novel_104	ENSBTAG00000026684	bta-miR-2425-5p	ENSBTAG00000020515
		MSTRG.181651	ENSBTAG00000011515	MSTRG.151572	ENSBTAG00000048265	Novel_104	ENSBTAG00000026769	bta-miR-2425-5p	ENSBTAG00000020619
		MSTRG.181651	ENSBTAG00000029956	MSTRG.151572	ENSBTAG00000009709	Novel_104	ENSBTAG00000026893	bta-miR-2425-5p	ENSBTAG00000020657
		MSTRG.181651	ENSBTAG00000009755	MSTRG.151572	ENSBTAG00000013481	Novel_104	ENSBTAG00000026919	bta-miR-2425-5p	ENSBTAG00000020679
		MSTRG.181651	ENSBTAG00000005497	MSTRG.151572	ENSBTAG00000000675	Novel_104	ENSBTAG00000027625	bta-miR-2425-5p	ENSBTAG00000020762
		MSTRG.181651	ENSBTAG00000000222	MSTRG.151572	ENSBTAG00000011217	Novel_104	ENSBTAG00000027924	bta-miR-2425-5p	ENSBTAG00000020817
		MSTRG.181651	ENSBTAG00000045703	MSTRG.151572	ENSBTAG00000019446	Novel_104	ENSBTAG00000030175	bta-miR-2425-5p	ENSBTAG00000020839
		MSTRG.181651	ENSBTAG00000005892	MSTRG.151572	ENSBTAG00000021275	Novel_104	ENSBTAG00000030769	bta-miR-2425-5p	ENSBTAG00000020890
		MSTRG.181651	ENSBTAG00000022360	MSTRG.151572	ENSBTAG00000024520	Novel_104	ENSBTAG00000031364	bta-miR-2425-5p	ENSBTAG00000020904
		MSTRG.181651	ENSBTAG00000015802	MSTRG.151572	ENSBTAG00000032964	Novel_104	ENSBTAG00000031476	bta-miR-2425-5p	ENSBTAG00000021050
		MSTRG.181651	ENSBTAG00000042115	MSTRG.151572	ENSBTAG00000034220	Novel_104	ENSBTAG00000031524	bta-miR-2425-5p	ENSBTAG00000021065
		MSTRG.181651	ENSBTAG00000018272	MSTRG.151572	ENSBTAG00000014028	Novel_104	ENSBTAG00000031532	bta-miR-2425-5p	ENSBTAG00000021099
		MSTRG.181651	ENSBTAG00000017422	MSTRG.151572	ENSBTAG00000040128	Novel_104	ENSBTAG00000032962	bta-miR-2425-5p	ENSBTAG00000021113
		MSTRG.181651	ENSBTAG00000013920	MSTRG.151572	ENSBTAG00000011930	Novel_104	ENSBTAG00000033170	bta-miR-2425-5p	ENSBTAG00000021183
		MSTRG.181651	ENSBTAG00000021703	MSTRG.151572	ENSBTAG00000005578	Novel_104	ENSBTAG00000034411	bta-miR-2425-5p	ENSBTAG00000021293
		MSTRG.181651	ENSBTAG00000010924	MSTRG.151572	ENSBTAG00000011842	Novel_104	ENSBTAG00000035244	bta-miR-2425-5p	ENSBTAG00000021318
		MSTRG.181651	ENSBTAG00000011984	MSTRG.151572	ENSBTAG00000005592	Novel_104	ENSBTAG00000035323	bta-miR-2425-5p	ENSBTAG00000021430
		MSTRG.181651	ENSBTAG00000028330	MSTRG.151572	ENSBTAG00000003303	Novel_104	ENSBTAG00000035587	bta-miR-2425-5p	ENSBTAG00000021514
		MSTRG.181651	ENSBTAG00000037717	MSTRG.151572	ENSBTAG00000017189	Novel_104	ENSBTAG00000035782	bta-miR-2425-5p	ENSBTAG00000021570
		MSTRG.181651	ENSBTAG00000014698	MSTRG.151572	ENSBTAG00000003751	Novel_104	ENSBTAG00000038489	bta-miR-2425-5p	ENSBTAG00000021576
		MSTRG.181651	ENSBTAG00000045596	MSTRG.151572	ENSBTAG00000004403	Novel_104	ENSBTAG00000038866	bta-miR-2425-5p	ENSBTAG00000021609
		MSTRG.181651	ENSBTAG00000047044	MSTRG.151572	ENSBTAG00000004926	Novel_104	ENSBTAG00000039335	bta-miR-2425-5p	ENSBTAG00000021632
		MSTRG.181651	ENSBTAG00000006443	MSTRG.151572	ENSBTAG00000009201	Novel_104	ENSBTAG00000039571	bta-miR-2425-5p	ENSBTAG00000021707
		MSTRG.181651	ENSBTAG00000019279	MSTRG.151572	ENSBTAG00000001131	Novel_104	ENSBTAG00000039851	bta-miR-2425-5p	ENSBTAG00000021744
		MSTRG.181651	ENSBTAG00000042812	MSTRG.151572	ENSBTAG00000039129	Novel_104	ENSBTAG00000039951	bta-miR-2425-5p	ENSBTAG00000021893
		MSTRG.181651	ENSBTAG00000048085	MSTRG.151572	ENSBTAG00000038430	Novel_104	ENSBTAG00000044029	bta-miR-2425-5p	ENSBTAG00000021953
		MSTRG.181651	ENSBTAG00000024585	MSTRG.151572	ENSBTAG00000008584	Novel_104	ENSBTAG00000044155	bta-miR-2425-5p	ENSBTAG00000021957
		MSTRG.278128	ENSBTAG00000007906	MSTRG.151572	ENSBTAG00000025211	Novel_104	ENSBTAG00000045507	bta-miR-2425-5p	ENSBTAG00000021961
		MSTRG.278128	ENSBTAG00000025968	MSTRG.151572	ENSBTAG00000045477	Novel_104	ENSBTAG00000045625	bta-miR-2425-5p	ENSBTAG00000022013
		MSTRG.278128	ENSBTAG00000018405	MSTRG.151572	ENSBTAG00000000871	Novel_104	ENSBTAG00000045704	bta-miR-2425-5p	ENSBTAG00000022575
		MSTRG.278128	ENSBTAG00000017711	MSTRG.151572	ENSBTAG00000008349	Novel_104	ENSBTAG00000045907	bta-miR-2425-5p	ENSBTAG00000022632
		MSTRG.278128	ENSBTAG00000000877	MSTRG.151572	ENSBTAG00000047789	Novel_104	ENSBTAG00000045954	bta-miR-2425-5p	ENSBTAG00000022635
		MSTRG.278128	ENSBTAG00000007689	MSTRG.283718	ENSBTAG00000039334	Novel_104	ENSBTAG00000046010	bta-miR-2425-5p	ENSBTAG00000022751
		MSTRG.278128	ENSBTAG00000038893	MSTRG.283718	ENSBTAG00000047923	Novel_104	ENSBTAG00000046703	bta-miR-2425-5p	ENSBTAG00000022775
		MSTRG.261270	ENSBTAG00000013256	MSTRG.283718	ENSBTAG00000000628	Novel_104	ENSBTAG00000047101	bta-miR-2425-5p	ENSBTAG00000023318
		MSTRG.261270	ENSBTAG00000013423	MSTRG.283718	ENSBTAG00000047896	Novel_97	ENSBTAG00000000005	bta-miR-2425-5p	ENSBTAG00000023369
		MSTRG.261270	ENSBTAG00000044748	MSTRG.283718	ENSBTAG00000034560	Novel_97	ENSBTAG00000000015	bta-miR-2425-5p	ENSBTAG00000023730
		MSTRG.261270	ENSBTAG00000046057	MSTRG.283718	ENSBTAG00000043305	Novel_97	ENSBTAG00000000575	bta-miR-2425-5p	ENSBTAG00000023780
		MSTRG.261270	ENSBTAG00000042678	MSTRG.283718	ENSBTAG00000046532	Novel_97	ENSBTAG00000000892	bta-miR-2425-5p	ENSBTAG00000023788
		MSTRG.261270	ENSBTAG00000014827	MSTRG.283718	ENSBTAG00000037953	Novel_97	ENSBTAG00000000979	bta-miR-2425-5p	ENSBTAG00000023820
		MSTRG.261270	ENSBTAG00000023523	MSTRG.283718	ENSBTAG00000016975	Novel_97	ENSBTAG00000001163	bta-miR-2425-5p	ENSBTAG00000024070
		MSTRG.103822	ENSBTAG00000007497	MSTRG.283718	ENSBTAG00000021652	Novel_97	ENSBTAG00000001252	bta-miR-2425-5p	ENSBTAG00000024137
		MSTRG.103822	ENSBTAG00000043305	MSTRG.283718	ENSBTAG00000007906	Novel_97	ENSBTAG00000001504	bta-miR-2425-5p	ENSBTAG00000024162
		MSTRG.103822	ENSBTAG00000008412	MSTRG.35782	ENSBTAG00000043561	Novel_97	ENSBTAG00000001694	bta-miR-2425-5p	ENSBTAG00000024272
		MSTRG.103822	ENSBTAG00000015098	MSTRG.35782	ENSBTAG00000015178	Novel_97	ENSBTAG00000002056	bta-miR-2425-5p	ENSBTAG00000025029
		MSTRG.103822	ENSBTAG00000012567	MSTRG.35782	ENSBTAG00000016730	Novel_97	ENSBTAG00000002184	bta-miR-2425-5p	ENSBTAG00000025426
		MSTRG.103822	ENSBTAG00000004849	MSTRG.35782	ENSBTAG00000003799	Novel_97	ENSBTAG00000002319	bta-miR-2425-5p	ENSBTAG00000025718
		MSTRG.103822	ENSBTAG00000016713	MSTRG.35782	ENSBTAG00000009696	Novel_97	ENSBTAG00000003012	bta-miR-2425-5p	ENSBTAG00000026307
		MSTRG.103822	ENSBTAG00000012024	MSTRG.35782	ENSBTAG00000039434	Novel_97	ENSBTAG00000003030	bta-miR-2425-5p	ENSBTAG00000026461
		MSTRG.103822	ENSBTAG00000017868	MSTRG.35782	ENSBTAG00000042781	Novel_97	ENSBTAG00000003143	bta-miR-2425-5p	ENSBTAG00000026523
		MSTRG.236813	ENSBTAG00000046622	MSTRG.35782	ENSBTAG00000008548	Novel_97	ENSBTAG00000003231	bta-miR-2425-5p	ENSBTAG00000026637
		MSTRG.236813	ENSBTAG00000045818	MSTRG.35782	ENSBTAG00000044645	Novel_97	ENSBTAG00000003414	bta-miR-2425-5p	ENSBTAG00000026748
		MSTRG.236813	ENSBTAG00000027049	MSTRG.35782	ENSBTAG00000043305	Novel_97	ENSBTAG00000003604	bta-miR-2425-5p	ENSBTAG00000026772
		MSTRG.236813	ENSBTAG00000046912	MSTRG.35782	ENSBTAG00000037953	Novel_97	ENSBTAG00000004147	bta-miR-2425-5p	ENSBTAG00000027059
		MSTRG.236813	ENSBTAG00000047908	MSTRG.35782	ENSBTAG00000047512	Novel_97	ENSBTAG00000004647	bta-miR-2425-5p	ENSBTAG00000027854
		MSTRG.236813	ENSBTAG00000015963	MSTRG.35782	ENSBTAG00000008412	Novel_97	ENSBTAG00000004802	bta-miR-2425-5p	ENSBTAG00000030587
		MSTRG.236813	ENSBTAG00000043162	MSTRG.57899	ENSBTAG00000014719	Novel_97	ENSBTAG00000005122	bta-miR-2425-5p	ENSBTAG00000030845
		MSTRG.236813	ENSBTAG00000047766	MSTRG.57899	ENSBTAG00000039246	Novel_97	ENSBTAG00000005168	bta-miR-2425-5p	ENSBTAG00000030976
		MSTRG.236813	ENSBTAG00000015857	MSTRG.57899	ENSBTAG00000043564	Novel_97	ENSBTAG00000005183	bta-miR-2425-5p	ENSBTAG00000031001
		MSTRG.236813	ENSBTAG00000026977	MSTRG.57899	ENSBTAG00000019516	Novel_97	ENSBTAG00000005760	bta-miR-2425-5p	ENSBTAG00000031186
		MSTRG.236813	ENSBTAG00000018771	MSTRG.57899	ENSBTAG00000045547	Novel_97	ENSBTAG00000005916	bta-miR-2425-5p	ENSBTAG00000031383
		MSTRG.236813	ENSBTAG00000009047	MSTRG.57899	ENSBTAG00000015474	Novel_97	ENSBTAG00000006595	bta-miR-2425-5p	ENSBTAG00000031701
		MSTRG.236813	ENSBTAG00000007137	MSTRG.57899	ENSBTAG00000001508	Novel_97	ENSBTAG00000006789	bta-miR-2425-5p	ENSBTAG00000031788
		MSTRG.236813	ENSBTAG00000007435	MSTRG.57899	ENSBTAG00000015379	Novel_97	ENSBTAG00000006984	bta-miR-2425-5p	ENSBTAG00000031905
		MSTRG.236813	ENSBTAG00000003989	MSTRG.57899	ENSBTAG00000026400	Novel_97	ENSBTAG00000007258	bta-miR-2425-5p	ENSBTAG00000032467
		MSTRG.236813	ENSBTAG00000001492	MSTRG.57899	ENSBTAG00000045885	Novel_97	ENSBTAG00000007489	bta-miR-2425-5p	ENSBTAG00000032493
		MSTRG.236813	ENSBTAG00000016190	MSTRG.57899	ENSBTAG00000047923	Novel_97	ENSBTAG00000007981	bta-miR-2425-5p	ENSBTAG00000032668
		MSTRG.236813	ENSBTAG00000012480	MSTRG.57899	ENSBTAG00000020314	Novel_97	ENSBTAG00000008036	bta-miR-2425-5p	ENSBTAG00000032669
		MSTRG.236813	ENSBTAG00000009458	MSTRG.57899	ENSBTAG00000018469	Novel_97	ENSBTAG00000008482	bta-miR-2425-5p	ENSBTAG00000032923
		MSTRG.236813	ENSBTAG00000032223	MSTRG.57899	ENSBTAG00000007689	Novel_97	ENSBTAG00000008552	bta-miR-2425-5p	ENSBTAG00000032926
		MSTRG.236813	ENSBTAG00000015166	MSTRG.57899	ENSBTAG00000042602	Novel_97	ENSBTAG00000008873	bta-miR-2425-5p	ENSBTAG00000033248
		MSTRG.236813	ENSBTAG00000000682	MSTRG.57899	ENSBTAG00000006252	Novel_97	ENSBTAG00000009331	bta-miR-2425-5p	ENSBTAG00000033345
		MSTRG.236813	ENSBTAG00000020107	MSTRG.57899	ENSBTAG00000021652	Novel_97	ENSBTAG00000009405	bta-miR-2425-5p	ENSBTAG00000033360
		MSTRG.236813	ENSBTAG00000020359	MSTRG.57899	ENSBTAG00000044837	Novel_97	ENSBTAG00000010229	bta-miR-2425-5p	ENSBTAG00000033506
		MSTRG.236813	ENSBTAG00000043047	MSTRG.57899	ENSBTAG00000019913	Novel_97	ENSBTAG00000010370	bta-miR-2425-5p	ENSBTAG00000033509
		MSTRG.236813	ENSBTAG00000004111	MSTRG.57899	ENSBTAG00000007906	Novel_97	ENSBTAG00000010432	bta-miR-2425-5p	ENSBTAG00000033519
		MSTRG.236813	ENSBTAG00000021002	MSTRG.57899	ENSBTAG00000043305	Novel_97	ENSBTAG00000010447	bta-miR-2425-5p	ENSBTAG00000033677
		MSTRG.236813	ENSBTAG00000034529	MSTRG.57899	ENSBTAG00000047470	Novel_97	ENSBTAG00000010595	bta-miR-2425-5p	ENSBTAG00000034106
		MSTRG.236813	ENSBTAG00000001055	MSTRG.57899	ENSBTAG00000037953	Novel_97	ENSBTAG00000010662	bta-miR-2425-5p	ENSBTAG00000034140
		MSTRG.236813	ENSBTAG00000000838	MSTRG.57899	ENSBTAG00000047512	Novel_97	ENSBTAG00000010671	bta-miR-2425-5p	ENSBTAG00000034954
		MSTRG.236813	ENSBTAG00000018730	MSTRG.57899	ENSBTAG00000020166	Novel_97	ENSBTAG00000010843	bta-miR-2425-5p	ENSBTAG00000036175
		MSTRG.236813	ENSBTAG00000038442	MSTRG.57899	ENSBTAG00000006671	Novel_97	ENSBTAG00000010998	bta-miR-2425-5p	ENSBTAG00000037383
		MSTRG.236813	ENSBTAG00000042696	MSTRG.57995	ENSBTAG00000020209	Novel_97	ENSBTAG00000011154	bta-miR-2425-5p	ENSBTAG00000037429
		MSTRG.236813	ENSBTAG00000012253	MSTRG.57995	ENSBTAG00000047192	Novel_97	ENSBTAG00000011425	bta-miR-2425-5p	ENSBTAG00000037490
		MSTRG.236813	ENSBTAG00000004225	MSTRG.57995	ENSBTAG00000004082	Novel_97	ENSBTAG00000011581	bta-miR-2425-5p	ENSBTAG00000037634
		MSTRG.236813	ENSBTAG00000021482	MSTRG.57995	ENSBTAG00000045308	Novel_97	ENSBTAG00000011619	bta-miR-2425-5p	ENSBTAG00000037764
		MSTRG.236813	ENSBTAG00000019043	MSTRG.57995	ENSBTAG00000003985	Novel_97	ENSBTAG00000011841	bta-miR-2425-5p	ENSBTAG00000037783
		MSTRG.236813	ENSBTAG00000021872	MSTRG.57995	ENSBTAG00000005497	Novel_97	ENSBTAG00000012565	bta-miR-2425-5p	ENSBTAG00000038116
		MSTRG.236813	ENSBTAG00000025426	MSTRG.57995	ENSBTAG00000040208	Novel_97	ENSBTAG00000012963	bta-miR-2425-5p	ENSBTAG00000038126
		MSTRG.236813	ENSBTAG00000004005	MSTRG.57995	ENSBTAG00000045067	Novel_97	ENSBTAG00000013602	bta-miR-2425-5p	ENSBTAG00000038233
		MSTRG.236813	ENSBTAG00000006667	MSTRG.57995	ENSBTAG00000019530	Novel_97	ENSBTAG00000014169	bta-miR-2425-5p	ENSBTAG00000038500
		MSTRG.236813	ENSBTAG00000017645	MSTRG.57995	ENSBTAG00000042492	Novel_97	ENSBTAG00000014351	bta-miR-2425-5p	ENSBTAG00000038548
		MSTRG.236813	ENSBTAG00000005905	MSTRG.57995	ENSBTAG00000048258	Novel_97	ENSBTAG00000014730	bta-miR-2425-5p	ENSBTAG00000038576
		MSTRG.236813	ENSBTAG00000020214	MSTRG.57995	ENSBTAG00000021204	Novel_97	ENSBTAG00000015104	bta-miR-2425-5p	ENSBTAG00000038625
		MSTRG.236813	ENSBTAG00000015362	MSTRG.57995	ENSBTAG00000040607	Novel_97	ENSBTAG00000015303	bta-miR-2425-5p	ENSBTAG00000038738
		MSTRG.236813	ENSBTAG00000002191	MSTRG.57995	ENSBTAG00000012626	Novel_97	ENSBTAG00000015444	bta-miR-2425-5p	ENSBTAG00000038903
		MSTRG.236813	ENSBTAG00000001529	MSTRG.157226	ENSBTAG00000038260	Novel_97	ENSBTAG00000015462	bta-miR-2425-5p	ENSBTAG00000038910
		MSTRG.236813	ENSBTAG00000011964	MSTRG.157226	ENSBTAG00000012242	Novel_97	ENSBTAG00000015848	bta-miR-2425-5p	ENSBTAG00000038938
		MSTRG.236813	ENSBTAG00000003372	MSTRG.157226	ENSBTAG00000008956	Novel_97	ENSBTAG00000015994	bta-miR-2425-5p	ENSBTAG00000038990
		MSTRG.236813	ENSBTAG00000009527	MSTRG.157226	ENSBTAG00000023206	Novel_97	ENSBTAG00000016080	bta-miR-2425-5p	ENSBTAG00000039041
		MSTRG.236813	ENSBTAG00000006573	MSTRG.195717	ENSBTAG00000043013	Novel_97	ENSBTAG00000016112	bta-miR-2425-5p	ENSBTAG00000039049
		MSTRG.236813	ENSBTAG00000013652	MSTRG.195717	ENSBTAG00000009638	Novel_97	ENSBTAG00000016420	bta-miR-2425-5p	ENSBTAG00000039302
		MSTRG.236813	ENSBTAG00000018984	MSTRG.195717	ENSBTAG00000006893	Novel_97	ENSBTAG00000016523	bta-miR-2425-5p	ENSBTAG00000039355
		MSTRG.236813	ENSBTAG00000000978	MSTRG.195717	ENSBTAG00000025402	Novel_97	ENSBTAG00000016547	bta-miR-2425-5p	ENSBTAG00000039651
		MSTRG.236813	ENSBTAG00000042181	MSTRG.195717	ENSBTAG00000047874	Novel_97	ENSBTAG00000016578	bta-miR-2425-5p	ENSBTAG00000039821
		MSTRG.236813	ENSBTAG00000012500	MSTRG.195717	ENSBTAG00000019463	Novel_97	ENSBTAG00000017251	bta-miR-2425-5p	ENSBTAG00000040380
		MSTRG.236813	ENSBTAG00000011917	MSTRG.195717	ENSBTAG00000016799	Novel_97	ENSBTAG00000017266	bta-miR-2425-5p	ENSBTAG00000040607
		MSTRG.236813	ENSBTAG00000004937	MSTRG.195717	ENSBTAG00000017177	Novel_97	ENSBTAG00000017378	bta-miR-2425-5p	ENSBTAG00000042196
		MSTRG.236813	ENSBTAG00000042493	MSTRG.195717	ENSBTAG00000007127	Novel_97	ENSBTAG00000017560	bta-miR-2425-5p	ENSBTAG00000042744
		MSTRG.236813	ENSBTAG00000043950	MSTRG.195717	ENSBTAG00000001508	Novel_97	ENSBTAG00000017755	bta-miR-2425-5p	ENSBTAG00000042787
		MSTRG.236813	ENSBTAG00000040568	MSTRG.195717	ENSBTAG00000001660	Novel_97	ENSBTAG00000017759	bta-miR-2425-5p	ENSBTAG00000043121
		MSTRG.236813	ENSBTAG00000043341	MSTRG.195717	ENSBTAG00000003851	Novel_97	ENSBTAG00000018088	bta-miR-2425-5p	ENSBTAG00000043218
		MSTRG.236813	ENSBTAG00000022007	MSTRG.195717	ENSBTAG00000039313	Novel_97	ENSBTAG00000018373	bta-miR-2425-5p	ENSBTAG00000043398
		MSTRG.236813	ENSBTAG00000002698	MSTRG.195717	ENSBTAG00000007606	Novel_97	ENSBTAG00000018729	bta-miR-2425-5p	ENSBTAG00000043581
		MSTRG.236813	ENSBTAG00000004018	MSTRG.195717	ENSBTAG00000037977	Novel_97	ENSBTAG00000018783	bta-miR-2425-5p	ENSBTAG00000044074
		MSTRG.236813	ENSBTAG00000010292	MSTRG.195717	ENSBTAG00000032839	Novel_97	ENSBTAG00000018941	bta-miR-2425-5p	ENSBTAG00000044100
		MSTRG.236813	ENSBTAG00000016740	MSTRG.195717	ENSBTAG00000001160	Novel_97	ENSBTAG00000019254	bta-miR-2425-5p	ENSBTAG00000044111
		MSTRG.236813	ENSBTAG00000010838	MSTRG.195717	ENSBTAG00000047482	Novel_97	ENSBTAG00000019255	bta-miR-2425-5p	ENSBTAG00000044146
		MSTRG.236813	ENSBTAG00000004334	MSTRG.195717	ENSBTAG00000006252	Novel_97	ENSBTAG00000019267	bta-miR-2425-5p	ENSBTAG00000045507
		MSTRG.236813	ENSBTAG00000014393	MSTRG.195717	ENSBTAG00000004077	Novel_97	ENSBTAG00000019290	bta-miR-2425-5p	ENSBTAG00000045548
		MSTRG.236813	ENSBTAG00000001712	MSTRG.195717	ENSBTAG00000024199	Novel_97	ENSBTAG00000019342	bta-miR-2425-5p	ENSBTAG00000045667
		MSTRG.236813	ENSBTAG00000043232	MSTRG.195717	ENSBTAG00000039406	Novel_97	ENSBTAG00000019498	bta-miR-2425-5p	ENSBTAG00000045702
		MSTRG.236813	ENSBTAG00000009343	MSTRG.195717	ENSBTAG00000002242	Novel_97	ENSBTAG00000020051	bta-miR-2425-5p	ENSBTAG00000045768
		MSTRG.236813	ENSBTAG00000004046	MSTRG.195717	ENSBTAG00000015138	Novel_97	ENSBTAG00000020257	bta-miR-2425-5p	ENSBTAG00000045805
		MSTRG.236813	ENSBTAG00000003710	MSTRG.195717	ENSBTAG00000009243	Novel_97	ENSBTAG00000020441	bta-miR-2425-5p	ENSBTAG00000045900
		MSTRG.236813	ENSBTAG00000020270	MSTRG.195717	ENSBTAG00000046135	Novel_97	ENSBTAG00000020937	bta-miR-2425-5p	ENSBTAG00000045904
		MSTRG.125220	ENSBTAG00000047425	MSTRG.195717	ENSBTAG00000006677	Novel_97	ENSBTAG00000021008	bta-miR-2425-5p	ENSBTAG00000045958
		MSTRG.125220	ENSBTAG00000011771	MSTRG.195717	ENSBTAG00000046974	Novel_97	ENSBTAG00000021344	bta-miR-2425-5p	ENSBTAG00000046014
		MSTRG.125220	ENSBTAG00000033304	MSTRG.195717	ENSBTAG00000021172	Novel_97	ENSBTAG00000021653	bta-miR-2425-5p	ENSBTAG00000046044
		MSTRG.125220	ENSBTAG00000010328	MSTRG.195717	ENSBTAG00000013550	Novel_97	ENSBTAG00000021835	bta-miR-2425-5p	ENSBTAG00000046091
		MSTRG.125220	ENSBTAG00000012504	MSTRG.195717	ENSBTAG00000005653	Novel_97	ENSBTAG00000021861	bta-miR-2425-5p	ENSBTAG00000046123
		MSTRG.125220	ENSBTAG00000003403	MSTRG.195717	ENSBTAG00000019133	Novel_97	ENSBTAG00000021884	bta-miR-2425-5p	ENSBTAG00000046140
		MSTRG.125220	ENSBTAG00000043637	MSTRG.195717	ENSBTAG00000005726	Novel_97	ENSBTAG00000022160	bta-miR-2425-5p	ENSBTAG00000046162
		MSTRG.278059	ENSBTAG00000047470	MSTRG.195717	ENSBTAG00000014079	Novel_97	ENSBTAG00000022829	bta-miR-2425-5p	ENSBTAG00000046173
		MSTRG.278059	ENSBTAG00000019332	MSTRG.195717	ENSBTAG00000014719	Novel_97	ENSBTAG00000023000	bta-miR-2425-5p	ENSBTAG00000046478
		MSTRG.278059	ENSBTAG00000008883	MSTRG.195717	ENSBTAG00000044074	Novel_97	ENSBTAG00000023028	bta-miR-2425-5p	ENSBTAG00000046510
		MSTRG.278059	ENSBTAG00000031473	MSTRG.195717	ENSBTAG00000019516	Novel_97	ENSBTAG00000023377	bta-miR-2425-5p	ENSBTAG00000046808
		MSTRG.278059	ENSBTAG00000015379	MSTRG.195717	ENSBTAG00000003419	Novel_97	ENSBTAG00000024485	bta-miR-2425-5p	ENSBTAG00000046911
		MSTRG.278059	ENSBTAG00000021116	MSTRG.195717	ENSBTAG00000012552	Novel_97	ENSBTAG00000024929	bta-miR-2425-5p	ENSBTAG00000046924
		MSTRG.278059	ENSBTAG00000000137	MSTRG.195717	ENSBTAG00000032427	Novel_97	ENSBTAG00000025443	bta-miR-2425-5p	ENSBTAG00000047138
		MSTRG.278059	ENSBTAG00000008548	MSTRG.195717	ENSBTAG00000047169	Novel_97	ENSBTAG00000026139	bta-miR-2425-5p	ENSBTAG00000047215
		MSTRG.278059	ENSBTAG00000038477	MSTRG.195717	ENSBTAG00000044837	Novel_97	ENSBTAG00000026986	bta-miR-2425-5p	ENSBTAG00000047237
		MSTRG.278059	ENSBTAG00000017729	MSTRG.195717	ENSBTAG00000018314	Novel_97	ENSBTAG00000030499	bta-miR-2425-5p	ENSBTAG00000047385
		MSTRG.278059	ENSBTAG00000003851	MSTRG.195717	ENSBTAG00000046888	Novel_97	ENSBTAG00000031327	bta-miR-2425-5p	ENSBTAG00000047399
		MSTRG.278059	ENSBTAG00000039871	MSTRG.195717	ENSBTAG00000006033	Novel_97	ENSBTAG00000033298	bta-miR-2425-5p	ENSBTAG00000047435
		MSTRG.278059	ENSBTAG00000042781	MSTRG.195717	ENSBTAG00000045818	Novel_97	ENSBTAG00000038477	bta-miR-2425-5p	ENSBTAG00000047441
		MSTRG.278059	ENSBTAG00000045885	MSTRG.195717	ENSBTAG00000017496	Novel_97	ENSBTAG00000040061	bta-miR-2425-5p	ENSBTAG00000047448
		MSTRG.278059	ENSBTAG00000019821	MSTRG.195717	ENSBTAG00000006213	Novel_97	ENSBTAG00000040398	bta-miR-2425-5p	ENSBTAG00000047662
		MSTRG.278059	ENSBTAG00000043556	MSTRG.195717	ENSBTAG00000003963	Novel_97	ENSBTAG00000042098	bta-miR-2425-5p	ENSBTAG00000047700
		MSTRG.278059	ENSBTAG00000024387	MSTRG.195717	ENSBTAG00000048185	Novel_97	ENSBTAG00000042447	bta-miR-2425-5p	ENSBTAG00000047760
		MSTRG.278059	ENSBTAG00000000483	MSTRG.195717	ENSBTAG00000016560	Novel_97	ENSBTAG00000044184	bta-miR-2425-5p	ENSBTAG00000047786
		MSTRG.278059	ENSBTAG00000007123	MSTRG.195717	ENSBTAG00000017211	Novel_97	ENSBTAG00000045817	bta-miR-2425-5p	ENSBTAG00000047794
		MSTRG.278059	ENSBTAG00000015474	MSTRG.195717	ENSBTAG00000047737	Novel_97	ENSBTAG00000046470	bta-miR-2425-5p	ENSBTAG00000047903
		MSTRG.278059	ENSBTAG00000014719	MSTRG.195717	ENSBTAG00000047946	Novel_97	ENSBTAG00000046612	bta-miR-2425-5p	ENSBTAG00000047914
		MSTRG.278059	ENSBTAG00000014057	MSTRG.195717	ENSBTAG00000045502	Novel_97	ENSBTAG00000046654	bta-miR-2425-5p	ENSBTAG00000047933
		MSTRG.278059	ENSBTAG00000031014	MSTRG.195717	ENSBTAG00000010670	Novel_97	ENSBTAG00000047278	bta-miR-2425-5p	ENSBTAG00000048088
		MSTRG.278059	ENSBTAG00000003799	MSTRG.195717	ENSBTAG00000045781	Novel_97	ENSBTAG00000047743	bta-miR-2425-5p	ENSBTAG00000048160
		MSTRG.278078	ENSBTAG00000047470	MSTRG.195717	ENSBTAG00000005476	Novel_97	ENSBTAG00000047894	bta-miR-2425-5p	ENSBTAG00000048164
		MSTRG.278078	ENSBTAG00000019332	MSTRG.195717	ENSBTAG00000007309	Novel_97	ENSBTAG00000048188	bta-miR-2425-5p	ENSBTAG00000048257
		MSTRG.278078	ENSBTAG00000008883	MSTRG.195717	ENSBTAG00000031012	Novel_97	ENSBTAG00000048278
		MSTRG.278078	ENSBTAG00000031473	MSTRG.164096	ENSBTAG00000039334
		MSTRG.278078	ENSBTAG00000015379	MSTRG.164096	ENSBTAG00000034560
		MSTRG.278078	ENSBTAG00000021116	MSTRG.164096	ENSBTAG00000000628
		MSTRG.278078	ENSBTAG00000000137	MSTRG.164096	ENSBTAG00000047923
		MSTRG.278078	ENSBTAG00000008548	MSTRG.164096	ENSBTAG00000006752
		MSTRG.278078	ENSBTAG00000038477	MSTRG.164096	ENSBTAG00000013017
		MSTRG.278078	ENSBTAG00000017729	MSTRG.164096	ENSBTAG00000005385
		MSTRG.278078	ENSBTAG00000003851	MSTRG.164096	ENSBTAG00000000510
		MSTRG.278078	ENSBTAG00000039871	MSTRG.164096	ENSBTAG00000016975
		MSTRG.278078	ENSBTAG00000042781	MSTRG.164096	ENSBTAG00000003467
		MSTRG.278078	ENSBTAG00000045885	MSTRG.209501	ENSBTAG00000000628
		MSTRG.278078	ENSBTAG00000019821	MSTRG.209501	ENSBTAG00000034560
		MSTRG.278078	ENSBTAG00000043556	MSTRG.209501	ENSBTAG00000039334
		MSTRG.278078	ENSBTAG00000024387	MSTRG.209501	ENSBTAG00000047923
		MSTRG.278078	ENSBTAG00000000483	MSTRG.209501	ENSBTAG00000009371
		MSTRG.278078	ENSBTAG00000007123	MSTRG.209501	ENSBTAG00000011354
		MSTRG.278078	ENSBTAG00000015474	MSTRG.209501	ENSBTAG00000047896
		MSTRG.278078	ENSBTAG00000014719	MSTRG.209501	ENSBTAG00000005497
		MSTRG.278078	ENSBTAG00000014057	MSTRG.209501	ENSBTAG00000027789
		MSTRG.278078	ENSBTAG00000031014	MSTRG.209501	ENSBTAG00000015268
		MSTRG.278078	ENSBTAG00000003799	MSTRG.209501	ENSBTAG00000006752
		MSTRG.119677	ENSBTAG00000034045	MSTRG.209501	ENSBTAG00000020209
		MSTRG.119677	ENSBTAG00000021076	MSTRG.209501	ENSBTAG00000045609
		MSTRG.119677	ENSBTAG00000001224	MSTRG.209501	ENSBTAG00000047192
		MSTRG.119677	ENSBTAG00000013322	MSTRG.209501	ENSBTAG00000015345
		MSTRG.119677	ENSBTAG00000035584	MSTRG.209501	ENSBTAG00000005577
		MSTRG.119677	ENSBTAG00000016438	MSTRG.209501	ENSBTAG00000016975
		MSTRG.119677	ENSBTAG00000016208	MSTRG.209501	ENSBTAG00000015002
		MSTRG.119677	ENSBTAG00000043460	MSTRG.209501	ENSBTAG00000005385
		MSTRG.119677	ENSBTAG00000045493	MSTRG.209501	ENSBTAG00000034770
		MSTRG.119677	ENSBTAG00000000707	MSTRG.209501	ENSBTAG00000025383
		MSTRG.119677	ENSBTAG00000018007	MSTRG.209501	ENSBTAG00000008090
		MSTRG.119677	ENSBTAG00000015307	MSTRG.209501	ENSBTAG00000006377
		MSTRG.119677	ENSBTAG00000006125	MSTRG.209501	ENSBTAG00000043362
		MSTRG.119677	ENSBTAG00000006204	MSTRG.226320	ENSBTAG00000048121
		MSTRG.119677	ENSBTAG00000017629	MSTRG.226320	ENSBTAG00000007966
		MSTRG.119677	ENSBTAG00000043571	MSTRG.226320	ENSBTAG00000016722
		MSTRG.119677	ENSBTAG00000034871	MSTRG.226320	ENSBTAG00000003697
		MSTRG.119677	ENSBTAG00000044567	MSTRG.226320	ENSBTAG00000009371
		MSTRG.119677	ENSBTAG00000043347	MSTRG.226320	ENSBTAG00000019530
		MSTRG.119677	ENSBTAG00000035005	MSTRG.226320	ENSBTAG00000045159
		MSTRG.119677	ENSBTAG00000029853	MSTRG.226320	ENSBTAG00000005497
		MSTRG.119677	ENSBTAG00000040076	MSTRG.226320	ENSBTAG00000000873
		MSTRG.119677	ENSBTAG00000043528	MSTRG.226320	ENSBTAG00000045308
		MSTRG.294376	ENSBTAG00000011524	MSTRG.226320	ENSBTAG00000029828
		MSTRG.294376	ENSBTAG00000008705	MSTRG.226320	ENSBTAG00000023891
		MSTRG.294376	ENSBTAG00000016336	MSTRG.226320	ENSBTAG00000045609
		MSTRG.294376	ENSBTAG00000042329	MSTRG.226320	ENSBTAG00000027789
		MSTRG.294376	ENSBTAG00000021592	MSTRG.226320	ENSBTAG00000011984
		MSTRG.294376	ENSBTAG00000032806	MSTRG.226320	ENSBTAG00000042812
		MSTRG.294376	ENSBTAG00000018613	MSTRG.226320	ENSBTAG00000017438
		MSTRG.294376	ENSBTAG00000015713	MSTRG.226320	ENSBTAG00000040147
		MSTRG.294376	ENSBTAG00000018405	MSTRG.226320	ENSBTAG00000017719
		MSTRG.294376	ENSBTAG00000004934	MSTRG.226320	ENSBTAG00000038131
		MSTRG.294376	ENSBTAG00000038893	MSTRG.226320	ENSBTAG00000002279
		MSTRG.294376	ENSBTAG00000001164	MSTRG.226320	ENSBTAG00000015268
		MSTRG.294376	ENSBTAG00000001573	MSTRG.226320	ENSBTAG00000011445
		MSTRG.294376	ENSBTAG00000043928	MSTRG.226320	ENSBTAG00000022150
		MSTRG.294376	ENSBTAG00000009242	MSTRG.226320	ENSBTAG00000009994
		MSTRG.294376	ENSBTAG00000020314	MSTRG.226320	ENSBTAG00000020209
		MSTRG.294376	ENSBTAG00000045544	MSTRG.226320	ENSBTAG00000006999
		MSTRG.89900	ENSBTAG00000039162	MSTRG.226320	ENSBTAG00000039658
		MSTRG.89900	ENSBTAG00000014988	MSTRG.226320	ENSBTAG00000001450
		MSTRG.89900	ENSBTAG00000011531	MSTRG.226320	ENSBTAG00000000037
		MSTRG.89900	ENSBTAG00000000421	MSTRG.226320	ENSBTAG00000010993
		MSTRG.89900	ENSBTAG00000042329	MSTRG.226320	ENSBTAG00000032432
		MSTRG.89900	ENSBTAG00000032806	MSTRG.226320	ENSBTAG00000000698
		MSTRG.89900	ENSBTAG00000018613	MSTRG.226320	ENSBTAG00000047192
		MSTRG.89900	ENSBTAG00000018405	MSTRG.226320	ENSBTAG00000022003
		MSTRG.89900	ENSBTAG00000038893	MSTRG.226320	ENSBTAG00000022360
		MSTRG.89900	ENSBTAG00000001573	MSTRG.226320	ENSBTAG00000045422
		MSTRG.89900	ENSBTAG00000012876	MSTRG.226320	ENSBTAG00000020578
		MSTRG.89900	ENSBTAG00000006786	MSTRG.226320	ENSBTAG00000030839
		MSTRG.89900	ENSBTAG00000020883	MSTRG.226320	ENSBTAG00000007708
		MSTRG.117	ENSBTAG00000005540	MSTRG.226320	ENSBTAG00000007321
		MSTRG.185850	ENSBTAG00000036277	MSTRG.226320	ENSBTAG00000048085
		MSTRG.185850	ENSBTAG00000040140	MSTRG.226320	ENSBTAG00000000222
		MSTRG.185850	ENSBTAG00000046497	MSTRG.226320	ENSBTAG00000013505
		MSTRG.259359	ENSBTAG00000045900	MSTRG.226320	ENSBTAG00000017797
		MSTRG.259359	ENSBTAG00000005222	MSTRG.226320	ENSBTAG00000034770
		MSTRG.259359	ENSBTAG00000026123	MSTRG.226320	ENSBTAG00000021204
		MSTRG.259359	ENSBTAG00000047237	MSTRG.226320	ENSBTAG00000003693
		MSTRG.259359	ENSBTAG00000011445	MSTRG.226320	ENSBTAG00000010573
				MSTRG.226320	ENSBTAG00000006588
				MSTRG.226320	ENSBTAG00000010157
				MSTRG.226320	ENSBTAG00000010324
				MSTRG.287515	ENSBTAG00000042602
				MSTRG.287515	ENSBTAG00000007689
				MSTRG.287515	ENSBTAG00000039246
				MSTRG.287515	ENSBTAG00000014719
				MSTRG.287515	ENSBTAG00000038879
				MSTRG.287515	ENSBTAG00000020314
				MSTRG.287515	ENSBTAG00000042256
				MSTRG.287515	ENSBTAG00000007906
				MSTRG.287515	ENSBTAG00000037953
				MSTRG.287515	ENSBTAG00000047512
				MSTRG.29224	ENSBTAG00000014719
				MSTRG.29224	ENSBTAG00000045885
				MSTRG.29224	ENSBTAG00000018469
				MSTRG.29224	ENSBTAG00000002110
				MSTRG.29224	ENSBTAG00000043561
				MSTRG.29224	ENSBTAG00000043564
				MSTRG.29224	ENSBTAG00000015474
				MSTRG.29224	ENSBTAG00000047875
				MSTRG.29224	ENSBTAG00000039246
				MSTRG.29224	ENSBTAG00000042781
				MSTRG.29224	ENSBTAG00000029907
				MSTRG.29224	ENSBTAG00000015379
				MSTRG.29224	ENSBTAG00000011402
				MSTRG.29224	ENSBTAG00000020314
				MSTRG.29224	ENSBTAG00000047200
				MSTRG.29224	ENSBTAG00000019516
				MSTRG.29224	ENSBTAG00000007906
				MSTRG.29224	ENSBTAG00000043305
				MSTRG.29224	ENSBTAG00000047512
				MSTRG.29224	ENSBTAG00000047470
				MSTRG.29224	ENSBTAG00000037953
				MSTRG.29224	ENSBTAG00000004327
				MSTRG.29224	ENSBTAG00000004328
				MSTRG.51106	ENSBTAG00000034560
				MSTRG.51106	ENSBTAG00000039334
				MSTRG.51106	ENSBTAG00000000628
				MSTRG.51106	ENSBTAG00000011354
				MSTRG.51106	ENSBTAG00000008862
				MSTRG.51106	ENSBTAG00000006752
				MSTRG.51106	ENSBTAG00000020209
				MSTRG.51106	ENSBTAG00000047192
				MSTRG.51106	ENSBTAG00000047923
				MSTRG.51106	ENSBTAG00000015268
				MSTRG.51106	ENSBTAG00000016975
				MSTRG.51106	ENSBTAG00000015002
				MSTRG.51106	ENSBTAG00000007616
				MSTRG.51106	ENSBTAG00000005577
				MSTRG.51106	ENSBTAG00000000510
				MSTRG.51106	ENSBTAG00000005385
				MSTRG.51106	ENSBTAG00000013017
				MSTRG.85406	ENSBTAG00000015178
				MSTRG.85406	ENSBTAG00000043561
				MSTRG.85406	ENSBTAG00000046135
				MSTRG.85406	ENSBTAG00000026753
				MSTRG.85406	ENSBTAG00000006396
				MSTRG.85406	ENSBTAG00000005476
				MSTRG.85406	ENSBTAG00000043305
				MSTRG.85406	ENSBTAG00000047512
				MSTRG.85406	ENSBTAG00000047946
				MSTRG.85406	ENSBTAG00000007110
				MSTRG.1013	ENSBTAG00000018453
				MSTRG.1013	ENSBTAG00000047801
				MSTRG.1013	ENSBTAG00000039334
				MSTRG.1013	ENSBTAG00000002492
				MSTRG.1013	ENSBTAG00000013017
				MSTRG.1013	ENSBTAG00000000648
				MSTRG.109039	ENSBTAG00000038131
				MSTRG.109039	ENSBTAG00000019530
				MSTRG.109039	ENSBTAG00000030839
				MSTRG.109039	ENSBTAG00000011445
				MSTRG.109039	ENSBTAG00000048121
				MSTRG.109039	ENSBTAG00000009159
				MSTRG.109039	ENSBTAG00000007966
				MSTRG.109039	ENSBTAG00000018198
				MSTRG.109039	ENSBTAG00000014459
				MSTRG.109039	ENSBTAG00000031059
				MSTRG.109039	ENSBTAG00000022360
				MSTRG.109039	ENSBTAG00000018116
				MSTRG.109039	ENSBTAG00000017719
				MSTRG.109039	ENSBTAG00000018279
				MSTRG.109039	ENSBTAG00000005892
				MSTRG.109039	ENSBTAG00000003697
				MSTRG.109039	ENSBTAG00000001120
				MSTRG.109039	ENSBTAG00000025477
				MSTRG.109039	ENSBTAG00000015374
				MSTRG.109039	ENSBTAG00000013929
				MSTRG.109039	ENSBTAG00000045308
				MSTRG.109039	ENSBTAG00000001450
				MSTRG.109039	ENSBTAG00000000037
				MSTRG.109039	ENSBTAG00000006019
				MSTRG.109039	ENSBTAG00000013867
				MSTRG.109039	ENSBTAG00000005497
				MSTRG.109039	ENSBTAG00000017861
				MSTRG.109039	ENSBTAG00000021919
				MSTRG.109039	ENSBTAG00000013505
				MSTRG.109039	ENSBTAG00000006839
				MSTRG.109039	ENSBTAG00000000873
				MSTRG.109039	ENSBTAG00000038650
				MSTRG.109039	ENSBTAG00000029828
				MSTRG.109039	ENSBTAG00000006519
				MSTRG.109039	ENSBTAG00000019730
				MSTRG.109039	ENSBTAG00000018975
				MSTRG.109039	ENSBTAG00000047227
				MSTRG.109039	ENSBTAG00000016722
				MSTRG.109039	ENSBTAG00000013283
				MSTRG.109039	ENSBTAG00000045159
				MSTRG.109039	ENSBTAG00000010924
				MSTRG.109039	ENSBTAG00000048085
				MSTRG.109039	ENSBTAG00000000054
				MSTRG.109039	ENSBTAG00000016589
				MSTRG.109039	ENSBTAG00000001947
				MSTRG.109039	ENSBTAG00000006443
				MSTRG.109039	ENSBTAG00000009358
				MSTRG.109039	ENSBTAG00000040042
				MSTRG.109039	ENSBTAG00000042812
				MSTRG.109039	ENSBTAG00000013801
				MSTRG.109039	ENSBTAG00000014698
				MSTRG.109039	ENSBTAG00000012629
				MSTRG.109039	ENSBTAG00000019951
				MSTRG.109039	ENSBTAG00000017249
				MSTRG.109039	ENSBTAG00000009078
				MSTRG.109039	ENSBTAG00000003649
				MSTRG.109039	ENSBTAG00000006232
				MSTRG.109039	ENSBTAG00000011456
				MSTRG.109039	ENSBTAG00000046213
				MSTRG.109039	ENSBTAG00000009371
				MSTRG.109039	ENSBTAG00000029912
				MSTRG.109039	ENSBTAG00000006999
				MSTRG.109039	ENSBTAG00000031001
				MSTRG.109039	ENSBTAG00000001058
				MSTRG.109039	ENSBTAG00000000153
				MSTRG.109039	ENSBTAG00000011819
				MSTRG.109039	ENSBTAG00000007321
				MSTRG.109039	ENSBTAG00000015834
				MSTRG.109039	ENSBTAG00000004768
				MSTRG.109039	ENSBTAG00000018179
				MSTRG.109039	ENSBTAG00000045609
				MSTRG.109039	ENSBTAG00000008192
				MSTRG.109039	ENSBTAG00000012126
				MSTRG.109039	ENSBTAG00000004406
				MSTRG.109039	ENSBTAG00000032933
				MSTRG.109039	ENSBTAG00000018158
				MSTRG.109039	ENSBTAG00000035697
				MSTRG.109039	ENSBTAG00000047906
				MSTRG.109039	ENSBTAG00000038910
				MSTRG.109039	ENSBTAG00000047245
				MSTRG.149900	ENSBTAG00000047923
				MSTRG.149900	ENSBTAG00000000628
				MSTRG.149900	ENSBTAG00000039334
				MSTRG.149900	ENSBTAG00000047896
				MSTRG.149900	ENSBTAG00000004641
				MSTRG.149900	ENSBTAG00000045885
				MSTRG.149900	ENSBTAG00000005385
				MSTRG.149900	ENSBTAG00000043545
				MSTRG.149900	ENSBTAG00000013017
				MSTRG.149900	ENSBTAG00000043305
				MSTRG.149900	ENSBTAG00000007906
				MSTRG.149900	ENSBTAG00000037953
				MSTRG.149900	ENSBTAG00000021652
				MSTRG.149900	ENSBTAG00000048230
				MSTRG.159283	ENSBTAG00000009243
				MSTRG.159283	ENSBTAG00000020477
				MSTRG.159283	ENSBTAG00000043013
				MSTRG.159283	ENSBTAG00000047874
				MSTRG.159283	ENSBTAG00000014719
				MSTRG.159283	ENSBTAG00000003851
				MSTRG.159283	ENSBTAG00000015379
				MSTRG.159283	ENSBTAG00000039313
				MSTRG.159283	ENSBTAG00000019516
				MSTRG.159283	ENSBTAG00000010290
				MSTRG.159283	ENSBTAG00000010442
				MSTRG.159283	ENSBTAG00000013550
				MSTRG.159283	ENSBTAG00000007123
				MSTRG.159283	ENSBTAG00000006252
				MSTRG.159283	ENSBTAG00000003419
				MSTRG.159283	ENSBTAG00000039406
				MSTRG.159283	ENSBTAG00000002242
				MSTRG.159283	ENSBTAG00000016265
				MSTRG.159283	ENSBTAG00000015474
				MSTRG.159283	ENSBTAG00000001508
				MSTRG.159283	ENSBTAG00000017211
				MSTRG.159283	ENSBTAG00000047169
				MSTRG.159283	ENSBTAG00000047470
				MSTRG.159283	ENSBTAG00000016988
				MSTRG.159283	ENSBTAG00000044853
				MSTRG.159283	ENSBTAG00000005476
				MSTRG.173653	ENSBTAG00000015178
				MSTRG.173653	ENSBTAG00000002715
				MSTRG.173653	ENSBTAG00000043561
				MSTRG.173653	ENSBTAG00000013799
				MSTRG.173653	ENSBTAG00000009696
				MSTRG.173653	ENSBTAG00000008412
				MSTRG.173653	ENSBTAG00000012808
				MSTRG.173653	ENSBTAG00000017183
				MSTRG.186842	ENSBTAG00000043347
				MSTRG.186842	ENSBTAG00000034871
				MSTRG.186842	ENSBTAG00000006125
				MSTRG.186842	ENSBTAG00000021076
				MSTRG.186842	ENSBTAG00000045493
				MSTRG.186842	ENSBTAG00000006204
				MSTRG.186842	ENSBTAG00000029853
				MSTRG.186842	ENSBTAG00000040208
				MSTRG.186842	ENSBTAG00000043460
				MSTRG.186842	ENSBTAG00000013322
				MSTRG.186842	ENSBTAG00000035584
				MSTRG.186842	ENSBTAG00000043560
				MSTRG.186842	ENSBTAG00000023563
				MSTRG.186842	ENSBTAG00000019912
				MSTRG.186842	ENSBTAG00000013093
				MSTRG.186842	ENSBTAG00000000292
				MSTRG.186842	ENSBTAG00000012072
				MSTRG.189798	ENSBTAG00000043560
				MSTRG.189798	ENSBTAG00000019912
				MSTRG.189798	ENSBTAG00000037953
				MSTRG.189798	ENSBTAG00000042256
				MSTRG.189798	ENSBTAG00000021652
				MSTRG.189798	ENSBTAG00000009824
				MSTRG.189798	ENSBTAG00000048258
				MSTRG.189798	ENSBTAG00000004271
				MSTRG.189798	ENSBTAG00000042718
				MSTRG.189798	ENSBTAG00000004987
				MSTRG.189798	ENSBTAG00000013025
				MSTRG.189798	ENSBTAG00000043590
				MSTRG.194116	ENSBTAG00000000628
				MSTRG.194116	ENSBTAG00000047923
				MSTRG.194116	ENSBTAG00000039334
				MSTRG.194116	ENSBTAG00000015268
				MSTRG.194116	ENSBTAG00000006752
				MSTRG.194116	ENSBTAG00000000510
				MSTRG.194116	ENSBTAG00000038233
				MSTRG.194116	ENSBTAG00000013017
				MSTRG.194116	ENSBTAG00000037953
				MSTRG.194116	ENSBTAG00000021652
				MSTRG.194116	ENSBTAG00000005385
				MSTRG.194116	ENSBTAG00000043079
				MSTRG.195652	ENSBTAG00000042602
				MSTRG.195652	ENSBTAG00000047200
				MSTRG.195652	ENSBTAG00000002715
				MSTRG.195652	ENSBTAG00000014719
				MSTRG.195652	ENSBTAG00000007689
				MSTRG.195652	ENSBTAG00000015178
				MSTRG.195652	ENSBTAG00000007906
				MSTRG.195652	ENSBTAG00000037953
				MSTRG.195652	ENSBTAG00000042256
				MSTRG.195652	ENSBTAG00000047512
				MSTRG.195652	ENSBTAG00000011733
				MSTRG.196618	ENSBTAG00000042781
				MSTRG.196618	ENSBTAG00000003851
				MSTRG.196618	ENSBTAG00000009462
				MSTRG.196618	ENSBTAG00000043556
				MSTRG.196618	ENSBTAG00000005726
				MSTRG.196618	ENSBTAG00000031473
				MSTRG.196618	ENSBTAG00000020012
				MSTRG.196618	ENSBTAG00000000137
				MSTRG.196618	ENSBTAG00000019821
				MSTRG.196618	ENSBTAG00000014057
				MSTRG.196618	ENSBTAG00000003547
				MSTRG.196618	ENSBTAG00000047761
				MSTRG.196618	ENSBTAG00000012878
				MSTRG.196618	ENSBTAG00000013309
				MSTRG.196618	ENSBTAG00000008883
				MSTRG.196618	ENSBTAG00000015379
				MSTRG.196618	ENSBTAG00000043013
				MSTRG.196618	ENSBTAG00000043561
				MSTRG.196618	ENSBTAG00000038477
				MSTRG.196618	ENSBTAG00000017729
				MSTRG.196618	ENSBTAG00000037977
				MSTRG.196618	ENSBTAG00000020886
				MSTRG.196618	ENSBTAG00000019463
				MSTRG.196618	ENSBTAG00000002045
				MSTRG.196618	ENSBTAG00000013308
				MSTRG.196618	ENSBTAG00000002086
				MSTRG.196618	ENSBTAG00000026909
				MSTRG.196618	ENSBTAG00000015604
				MSTRG.196618	ENSBTAG00000021520
				MSTRG.196618	ENSBTAG00000034662
				MSTRG.196618	ENSBTAG00000047341
				MSTRG.196618	ENSBTAG00000012586
				MSTRG.196618	ENSBTAG00000007961
				MSTRG.196618	ENSBTAG00000014351
				MSTRG.196618	ENSBTAG00000008916
				MSTRG.196618	ENSBTAG00000013557
				MSTRG.196618	ENSBTAG00000020566
				MSTRG.196618	ENSBTAG00000021452
				MSTRG.196618	ENSBTAG00000020658
				MSTRG.196618	ENSBTAG00000019079
				MSTRG.196618	ENSBTAG00000003546
				MSTRG.196618	ENSBTAG00000027173
				MSTRG.196618	ENSBTAG00000007123
				MSTRG.196618	ENSBTAG00000015474
				MSTRG.196618	ENSBTAG00000003419
				MSTRG.196618	ENSBTAG00000015025
				MSTRG.196618	ENSBTAG00000016744
				MSTRG.196618	ENSBTAG00000019509
				MSTRG.196618	ENSBTAG00000012797
				MSTRG.196618	ENSBTAG00000015178
				MSTRG.196618	ENSBTAG00000021116
				MSTRG.196618	ENSBTAG00000003532
				MSTRG.196618	ENSBTAG00000012010
				MSTRG.196618	ENSBTAG00000005416
				MSTRG.196618	ENSBTAG00000008293
				MSTRG.196618	ENSBTAG00000023218
				MSTRG.196618	ENSBTAG00000013412
				MSTRG.196618	ENSBTAG00000035293
				MSTRG.196618	ENSBTAG00000005694
				MSTRG.196618	ENSBTAG00000006252
				MSTRG.196618	ENSBTAG00000042159
				MSTRG.196618	ENSBTAG00000020422
				MSTRG.196618	ENSBTAG00000014079
				MSTRG.196618	ENSBTAG00000012250
				MSTRG.196618	ENSBTAG00000001508
				MSTRG.196618	ENSBTAG00000014719
				MSTRG.196618	ENSBTAG00000013254
				MSTRG.196618	ENSBTAG00000003963
				MSTRG.196618	ENSBTAG00000045668
				MSTRG.196618	ENSBTAG00000043157
				MSTRG.196618	ENSBTAG00000047512
				MSTRG.196618	ENSBTAG00000046888
				MSTRG.196618	ENSBTAG00000017211
				MSTRG.196618	ENSBTAG00000044837
				MSTRG.196618	ENSBTAG00000009455
				MSTRG.26149	ENSBTAG00000042602
				MSTRG.26149	ENSBTAG00000047200
				MSTRG.26149	ENSBTAG00000002715
				MSTRG.26149	ENSBTAG00000014719
				MSTRG.26149	ENSBTAG00000007689
				MSTRG.26149	ENSBTAG00000015178
				MSTRG.26149	ENSBTAG00000007906
				MSTRG.26149	ENSBTAG00000037953
				MSTRG.26149	ENSBTAG00000042256
				MSTRG.26149	ENSBTAG00000047512
				MSTRG.269542	ENSBTAG00000039334
				MSTRG.269542	ENSBTAG00000047923
				MSTRG.269542	ENSBTAG00000034560
				MSTRG.269542	ENSBTAG00000000628
				MSTRG.269542	ENSBTAG00000002203
				MSTRG.269542	ENSBTAG00000046532
				MSTRG.269542	ENSBTAG00000040607
				MSTRG.269542	ENSBTAG00000005385
				MSTRG.269542	ENSBTAG00000016975
				MSTRG.59090	ENSBTAG00000006387
				MSTRG.59090	ENSBTAG00000025502
				MSTRG.59090	ENSBTAG00000013698
				MSTRG.59090	ENSBTAG00000046879
				MSTRG.59090	ENSBTAG00000004203
				MSTRG.59090	ENSBTAG00000009686
				MSTRG.59090	ENSBTAG00000011933
				MSTRG.59090	ENSBTAG00000046476
				MSTRG.59090	ENSBTAG00000003539
				MSTRG.59090	ENSBTAG00000044126
				MSTRG.59090	ENSBTAG00000013134
				MSTRG.59090	ENSBTAG00000038702
				MSTRG.59090	ENSBTAG00000034442
				MSTRG.59090	ENSBTAG00000047670
				MSTRG.59090	ENSBTAG00000046794
				MSTRG.59090	ENSBTAG00000022084
				MSTRG.59090	ENSBTAG00000005234
				MSTRG.59090	ENSBTAG00000034090
				MSTRG.59090	ENSBTAG00000038737
				MSTRG.59090	ENSBTAG00000017783
				MSTRG.59090	ENSBTAG00000020904
				MSTRG.59090	ENSBTAG00000009460
				MSTRG.59090	ENSBTAG00000020329
				MSTRG.59090	ENSBTAG00000017162
				MSTRG.59090	ENSBTAG00000023920
				MSTRG.59090	ENSBTAG00000044680
				MSTRG.59090	ENSBTAG00000017146
				MSTRG.59090	ENSBTAG00000012390
				MSTRG.59090	ENSBTAG00000008932
				MSTRG.59090	ENSBTAG00000013778
				MSTRG.59090	ENSBTAG00000021316
				MSTRG.59090	ENSBTAG00000018502
				MSTRG.59090	ENSBTAG00000015140
				MSTRG.59090	ENSBTAG00000026495
				MSTRG.59090	ENSBTAG00000012182
				MSTRG.59090	ENSBTAG00000011646
				MSTRG.59090	ENSBTAG00000021977
				MSTRG.59090	ENSBTAG00000009459
				MSTRG.59090	ENSBTAG00000015208
				MSTRG.59090	ENSBTAG00000011056
				MSTRG.59090	ENSBTAG00000017354
				MSTRG.59090	ENSBTAG00000001527
				MSTRG.59090	ENSBTAG00000018902
				MSTRG.59090	ENSBTAG00000001241
				MSTRG.59090	ENSBTAG00000008294
				MSTRG.59090	ENSBTAG00000037906
				MSTRG.59090	ENSBTAG00000001298
				MSTRG.59090	ENSBTAG00000007553
				MSTRG.59090	ENSBTAG00000037581
				MSTRG.59090	ENSBTAG00000001293
				MSTRG.59090	ENSBTAG00000021252
				MSTRG.59090	ENSBTAG00000020335
				MSTRG.59090	ENSBTAG00000009362
				MSTRG.59090	ENSBTAG00000009639
				MSTRG.59090	ENSBTAG00000017249
				MSTRG.59090	ENSBTAG00000001136
				MSTRG.59090	ENSBTAG00000039486
				MSTRG.59090	ENSBTAG00000011456
				MSTRG.59090	ENSBTAG00000014390
				MSTRG.59090	ENSBTAG00000017475
				MSTRG.59090	ENSBTAG00000020539
				MSTRG.59090	ENSBTAG00000018691
				MSTRG.59090	ENSBTAG00000004099
				MSTRG.59090	ENSBTAG00000001059
				MSTRG.59090	ENSBTAG00000017350
				MSTRG.59090	ENSBTAG00000021272
				MSTRG.59090	ENSBTAG00000030974
				MSTRG.59090	ENSBTAG00000010484
				MSTRG.59090	ENSBTAG00000011266
				MSTRG.59090	ENSBTAG00000016432
				MSTRG.59090	ENSBTAG00000005490
				MSTRG.59090	ENSBTAG00000007791
				MSTRG.59090	ENSBTAG00000016784
				MSTRG.59090	ENSBTAG00000018179
				MSTRG.59090	ENSBTAG00000021537
				MSTRG.59090	ENSBTAG00000008192
				MSTRG.59090	ENSBTAG00000004804
				MSTRG.59090	ENSBTAG00000033167
				MSTRG.59090	ENSBTAG00000015394
				MSTRG.59090	ENSBTAG00000020159
				MSTRG.59090	ENSBTAG00000012041
				MSTRG.59090	ENSBTAG00000004226
				MSTRG.59090	ENSBTAG00000034430
				MSTRG.59090	ENSBTAG00000000377
				MSTRG.59090	ENSBTAG00000005845
				MSTRG.59090	ENSBTAG00000012377
				MSTRG.59090	ENSBTAG00000008556
				MSTRG.59090	ENSBTAG00000002283
				MSTRG.59090	ENSBTAG00000005846
				MSTRG.59090	ENSBTAG00000021700
				MSTRG.59090	ENSBTAG00000009072
				MSTRG.59090	ENSBTAG00000003290
				MSTRG.59090	ENSBTAG00000016057
				MSTRG.59090	ENSBTAG00000016580
				MSTRG.59090	ENSBTAG00000013680
				MSTRG.59090	ENSBTAG00000038221
				MSTRG.59090	ENSBTAG00000033143
				MSTRG.59090	ENSBTAG00000004788
				MSTRG.59090	ENSBTAG00000039090
				MSTRG.59090	ENSBTAG00000007835
				MSTRG.59090	ENSBTAG00000016319
				MSTRG.59090	ENSBTAG00000005353
				MSTRG.59090	ENSBTAG00000019726
				MSTRG.59090	ENSBTAG00000015350
				MSTRG.59090	ENSBTAG00000020147
				MSTRG.59090	ENSBTAG00000015587
				MSTRG.59090	ENSBTAG00000001090
				MSTRG.59090	ENSBTAG00000004318
				MSTRG.59090	ENSBTAG00000029925
				MSTRG.59090	ENSBTAG00000008155
				MSTRG.59090	ENSBTAG00000010392
				MSTRG.59090	ENSBTAG00000039571
				MSTRG.59090	ENSBTAG00000037882
				MSTRG.59090	ENSBTAG00000030259
				MSTRG.59090	ENSBTAG00000011137
				MSTRG.59090	ENSBTAG00000013983
				MSTRG.59090	ENSBTAG00000022917
				MSTRG.59090	ENSBTAG00000027182
				MSTRG.59090	ENSBTAG00000016513
				MSTRG.59090	ENSBTAG00000037832
				MSTRG.59090	ENSBTAG00000032198
				MSTRG.59090	ENSBTAG00000017463
				MSTRG.59090	ENSBTAG00000017846
				MSTRG.59090	ENSBTAG00000030979
				MSTRG.59090	ENSBTAG00000022013
				MSTRG.59090	ENSBTAG00000010658
				MSTRG.59090	ENSBTAG00000017120
				MSTRG.59090	ENSBTAG00000001700
				MSTRG.59090	ENSBTAG00000016791
				MSTRG.59090	ENSBTAG00000037858
				MSTRG.59090	ENSBTAG00000013730
				MSTRG.59090	ENSBTAG00000018240
				MSTRG.59090	ENSBTAG00000033221
				MSTRG.59090	ENSBTAG00000002065
				MSTRG.59090	ENSBTAG00000009844
				MSTRG.59090	ENSBTAG00000018593
				MSTRG.59090	ENSBTAG00000020764
				MSTRG.59090	ENSBTAG00000004905
				MSTRG.59090	ENSBTAG00000021955
				MSTRG.59090	ENSBTAG00000002781
				MSTRG.59090	ENSBTAG00000014840
				MSTRG.59090	ENSBTAG00000005127
				MSTRG.59090	ENSBTAG00000005390
				MSTRG.59090	ENSBTAG00000000290
				MSTRG.59090	ENSBTAG00000014335
				MSTRG.59090	ENSBTAG00000015972
				MSTRG.59090	ENSBTAG00000005674
				MSTRG.59090	ENSBTAG00000043306
				MSTRG.59090	ENSBTAG00000046648
				MSTRG.59090	ENSBTAG00000006934
				MSTRG.59090	ENSBTAG00000017279
				MSTRG.59090	ENSBTAG00000004019
				MSTRG.59090	ENSBTAG00000005997
				MSTRG.59090	ENSBTAG00000003752
				MSTRG.59090	ENSBTAG00000008936
				MSTRG.59090	ENSBTAG00000012656
				MSTRG.59090	ENSBTAG00000021775
				MSTRG.59090	ENSBTAG00000010502
				MSTRG.59090	ENSBTAG00000019246
				MSTRG.59090	ENSBTAG00000039618
				MSTRG.59090	ENSBTAG00000035697
				MSTRG.59090	ENSBTAG00000047345
				MSTRG.59090	ENSBTAG00000019772
				MSTRG.59090	ENSBTAG00000021019
				MSTRG.59090	ENSBTAG00000011793
				MSTRG.59090	ENSBTAG00000045880
				MSTRG.59090	ENSBTAG00000015241
				MSTRG.59090	ENSBTAG00000021048
				MSTRG.59090	ENSBTAG00000007704
				MSTRG.59090	ENSBTAG00000012117
				MSTRG.59090	ENSBTAG00000010566
				MSTRG.59090	ENSBTAG00000000224
				MSTRG.59090	ENSBTAG00000020809
				MSTRG.59090	ENSBTAG00000020144
				MSTRG.59090	ENSBTAG00000001394
				MSTRG.59090	ENSBTAG00000017691
				MSTRG.59090	ENSBTAG00000022005
				MSTRG.59090	ENSBTAG00000018479
				MSTRG.59090	ENSBTAG00000016511
				MSTRG.59090	ENSBTAG00000005105
				MSTRG.59090	ENSBTAG00000047376
				MSTRG.59090	ENSBTAG00000039764
				MSTRG.59090	ENSBTAG00000006039
				MSTRG.59090	ENSBTAG00000030246
				MSTRG.59090	ENSBTAG00000004695
				MSTRG.59090	ENSBTAG00000003329
				MSTRG.59090	ENSBTAG00000017602
				MSTRG.59090	ENSBTAG00000032819
				MSTRG.59090	ENSBTAG00000002931
				MSTRG.59090	ENSBTAG00000031810
				MSTRG.59090	ENSBTAG00000001880
				MSTRG.59090	ENSBTAG00000021693
				MSTRG.59090	ENSBTAG00000020390
				MSTRG.59090	ENSBTAG00000031941
				MSTRG.59090	ENSBTAG00000015254
				MSTRG.59090	ENSBTAG00000003072
				MSTRG.59090	ENSBTAG00000019949
				MSTRG.59090	ENSBTAG00000044868
				MSTRG.59090	ENSBTAG00000009924
				MSTRG.59090	ENSBTAG00000003474
				MSTRG.59090	ENSBTAG00000010742
				MSTRG.59090	ENSBTAG00000002683
				MSTRG.59090	ENSBTAG00000005534
				MSTRG.59090	ENSBTAG00000009239
				MSTRG.59090	ENSBTAG00000018493
				MSTRG.59090	ENSBTAG00000008498
				MSTRG.59090	ENSBTAG00000033398
				MSTRG.59090	ENSBTAG00000031962
				MSTRG.59090	ENSBTAG00000005810
				MSTRG.59090	ENSBTAG00000020196
				MSTRG.59090	ENSBTAG00000006282
				MSTRG.59090	ENSBTAG00000025617
				MSTRG.59090	ENSBTAG00000011590
				MSTRG.59090	ENSBTAG00000006567
				MSTRG.59090	ENSBTAG00000048059
				MSTRG.59090	ENSBTAG00000011939
				MSTRG.59090	ENSBTAG00000017040
				MSTRG.107097	ENSBTAG00000047923
				MSTRG.107097	ENSBTAG00000047896
				MSTRG.107097	ENSBTAG00000000628
				MSTRG.107097	ENSBTAG00000011758
				MSTRG.107097	ENSBTAG00000039334
				MSTRG.107097	ENSBTAG00000004641
				MSTRG.107097	ENSBTAG00000043545
				MSTRG.107097	ENSBTAG00000025968
				MSTRG.107097	ENSBTAG00000037953
				MSTRG.107097	ENSBTAG00000021652
				MSTRG.107097	ENSBTAG00000007906
				MSTRG.107097	ENSBTAG00000000033
				MSTRG.107097	ENSBTAG00000001919
				MSTRG.109844	ENSBTAG00000000628
				MSTRG.109844	ENSBTAG00000015345
				MSTRG.109844	ENSBTAG00000039334
				MSTRG.109844	ENSBTAG00000011354
				MSTRG.109844	ENSBTAG00000047923
				MSTRG.109844	ENSBTAG00000034560
				MSTRG.109844	ENSBTAG00000006752
				MSTRG.109844	ENSBTAG00000034770
				MSTRG.109844	ENSBTAG00000038233
				MSTRG.109844	ENSBTAG00000005385
				MSTRG.109844	ENSBTAG00000015002
				MSTRG.109844	ENSBTAG00000025383
				MSTRG.109844	ENSBTAG00000030169
				MSTRG.109844	ENSBTAG00000026645
				MSTRG.109844	ENSBTAG00000014799
				MSTRG.109844	ENSBTAG00000011527
				MSTRG.109844	ENSBTAG00000045522
				MSTRG.109844	ENSBTAG00000016126
				MSTRG.109844	ENSBTAG00000001110
				MSTRG.174245	ENSBTAG00000008548
				MSTRG.174245	ENSBTAG00000001538
				MSTRG.174245	ENSBTAG00000000628
				MSTRG.174245	ENSBTAG00000032260
				MSTRG.174245	ENSBTAG00000008862
				MSTRG.174245	ENSBTAG00000003799
				MSTRG.174245	ENSBTAG00000045885
				MSTRG.174245	ENSBTAG00000047923
				MSTRG.174245	ENSBTAG00000008989
				MSTRG.174245	ENSBTAG00000039334
				MSTRG.174245	ENSBTAG00000007388
				MSTRG.174245	ENSBTAG00000014915
				MSTRG.174245	ENSBTAG00000016498
				MSTRG.174245	ENSBTAG00000032166
				MSTRG.174245	ENSBTAG00000012024
				MSTRG.174245	ENSBTAG00000013036
				MSTRG.174245	ENSBTAG00000008947
				MSTRG.174245	ENSBTAG00000016730
				MSTRG.174245	ENSBTAG00000045547
				MSTRG.174245	ENSBTAG00000027789
				MSTRG.174245	ENSBTAG00000000141
				MSTRG.174245	ENSBTAG00000021652
				MSTRG.174245	ENSBTAG00000043305
				MSTRG.174245	ENSBTAG00000000510
				MSTRG.174245	ENSBTAG00000005385
				MSTRG.174245	ENSBTAG00000034770
				MSTRG.174245	ENSBTAG00000013231
				MSTRG.174245	ENSBTAG00000008412
				MSTRG.174245	ENSBTAG00000037953
				MSTRG.174245	ENSBTAG00000013017
				MSTRG.292448	ENSBTAG00000043560
				MSTRG.292448	ENSBTAG00000030086
				MSTRG.292448	ENSBTAG00000024914
				MSTRG.292448	ENSBTAG00000048258
				MSTRG.292448	ENSBTAG00000023563
				MSTRG.292448	ENSBTAG00000004273
				MSTRG.292448	ENSBTAG00000042256
				MSTRG.292448	ENSBTAG00000019912
				MSTRG.286958	ENSBTAG00000021360
				MSTRG.286958	ENSBTAG00000011354
				MSTRG.286958	ENSBTAG00000015345
				MSTRG.286958	ENSBTAG00000020761
				MSTRG.286958	ENSBTAG00000025383
				MSTRG.286958	ENSBTAG00000015002
				MSTRG.286958	ENSBTAG00000021437
				MSTRG.6252	ENSBTAG00000047923
				MSTRG.6252	ENSBTAG00000039246
				MSTRG.6252	ENSBTAG00000000628
				MSTRG.6252	ENSBTAG00000007906
				MSTRG.6252	ENSBTAG00000047512
				MSTRG.6252	ENSBTAG00000043305
				MSTRG.6252	ENSBTAG00000037953
				MSTRG.6252	ENSBTAG00000021652
				MSTRG.6252	ENSBTAG00000040597
				MSTRG.6252	ENSBTAG00000019557
				MSTRG.202231	ENSBTAG00000015178
				MSTRG.202231	ENSBTAG00000043561
				MSTRG.202231	ENSBTAG00000006396
				MSTRG.202231	ENSBTAG00000012024
				MSTRG.202231	ENSBTAG00000015963
				MSTRG.202231	ENSBTAG00000047845
				MSTRG.202231	ENSBTAG00000047512
				MSTRG.202231	ENSBTAG00000008412
				MSTRG.202231	ENSBTAG00000043305
				MSTRG.202231	ENSBTAG00000002107
				MSTRG.269827	ENSBTAG00000034560
				MSTRG.269827	ENSBTAG00000047923
				MSTRG.269827	ENSBTAG00000011758
				MSTRG.269827	ENSBTAG00000039334
				MSTRG.269827	ENSBTAG00000047896
				MSTRG.269827	ENSBTAG00000000628
				MSTRG.269827	ENSBTAG00000016975
				MSTRG.269827	ENSBTAG00000007906
				MSTRG.269827	ENSBTAG00000021398
				MSTRG.269827	ENSBTAG00000045655
				MSTRG.4648	ENSBTAG00000047923
				MSTRG.4648	ENSBTAG00000039334
				MSTRG.4648	ENSBTAG00000000628
				MSTRG.4648	ENSBTAG00000003985
				MSTRG.4648	ENSBTAG00000004641
				MSTRG.4648	ENSBTAG00000008862
				MSTRG.4648	ENSBTAG00000047896
				MSTRG.4648	ENSBTAG00000008412
				MSTRG.4648	ENSBTAG00000034770
				MSTRG.4648	ENSBTAG00000013017
				MSTRG.4648	ENSBTAG00000007906
				MSTRG.4648	ENSBTAG00000021652
				MSTRG.4648	ENSBTAG00000037953
				MSTRG.260719	ENSBTAG00000000628
				MSTRG.260719	ENSBTAG00000034560
				MSTRG.260719	ENSBTAG00000039334
				MSTRG.260719	ENSBTAG00000006752
				MSTRG.260719	ENSBTAG00000015268
				MSTRG.260719	ENSBTAG00000047923
				MSTRG.260719	ENSBTAG00000011354
				MSTRG.260719	ENSBTAG00000020209
				MSTRG.260719	ENSBTAG00000008862
				MSTRG.260719	ENSBTAG00000047192
				MSTRG.260719	ENSBTAG00000016975
				MSTRG.260719	ENSBTAG00000021652
				MSTRG.260719	ENSBTAG00000005577
				MSTRG.260719	ENSBTAG00000013017
				MSTRG.260719	ENSBTAG00000000510
				MSTRG.260719	ENSBTAG00000005385
				MSTRG.260719	ENSBTAG00000046594
				MSTRG.260719	ENSBTAG00000002756
				MSTRG.154904	ENSBTAG00000009638
				MSTRG.154904	ENSBTAG00000046047
				MSTRG.154904	ENSBTAG00000007689
				MSTRG.154904	ENSBTAG00000032764
				MSTRG.154904	ENSBTAG00000046135
				MSTRG.154904	ENSBTAG00000014719
				MSTRG.154904	ENSBTAG00000033080
				MSTRG.154904	ENSBTAG00000007906
				MSTRG.154904	ENSBTAG00000032954
				MSTRG.154904	ENSBTAG00000025968
				MSTRG.154904	ENSBTAG00000042653
				MSTRG.194369	ENSBTAG00000004321
				MSTRG.194369	ENSBTAG00000039486
				MSTRG.194369	ENSBTAG00000007791
				MSTRG.194369	ENSBTAG00000019210
				MSTRG.194369	ENSBTAG00000025035
				MSTRG.194369	ENSBTAG00000005647
				MSTRG.194369	ENSBTAG00000017775
				MSTRG.194369	ENSBTAG00000038589
				MSTRG.194369	ENSBTAG00000016513
				MSTRG.194369	ENSBTAG00000002044
				MSTRG.194369	ENSBTAG00000019385
				MSTRG.194369	ENSBTAG00000017475
				MSTRG.194369	ENSBTAG00000009886
				MSTRG.194369	ENSBTAG00000005353
				MSTRG.194369	ENSBTAG00000001241
				MSTRG.194369	ENSBTAG00000009252
				MSTRG.194369	ENSBTAG00000030608
				MSTRG.194369	ENSBTAG00000046386
				MSTRG.194369	ENSBTAG00000046879
				MSTRG.194369	ENSBTAG00000015828
				MSTRG.194369	ENSBTAG00000005848
				MSTRG.194369	ENSBTAG00000009639
				MSTRG.194369	ENSBTAG00000007882
				MSTRG.194369	ENSBTAG00000013134
				MSTRG.194369	ENSBTAG00000008584
				MSTRG.194369	ENSBTAG00000006567
				MSTRG.194369	ENSBTAG00000018274
				MSTRG.194369	ENSBTAG00000042638
				MSTRG.194369	ENSBTAG00000012744
				MSTRG.194369	ENSBTAG00000035726
				MSTRG.194369	ENSBTAG00000020196
				MSTRG.194369	ENSBTAG00000033221
				MSTRG.110681	ENSBTAG00000015178
				MSTRG.110681	ENSBTAG00000016799
				MSTRG.110681	ENSBTAG00000043013
				MSTRG.110681	ENSBTAG00000001508
				MSTRG.110681	ENSBTAG00000019463
				MSTRG.110681	ENSBTAG00000014719
				MSTRG.110681	ENSBTAG00000046746
				MSTRG.110681	ENSBTAG00000002242
				MSTRG.110681	ENSBTAG00000017177
				MSTRG.110681	ENSBTAG00000037977
				MSTRG.110681	ENSBTAG00000005726
				MSTRG.110681	ENSBTAG00000042819
				MSTRG.110681	ENSBTAG00000003851
				MSTRG.110681	ENSBTAG00000010670
				MSTRG.110681	ENSBTAG00000047845
				MSTRG.110681	ENSBTAG00000047946
				MSTRG.110681	ENSBTAG00000045781
				MSTRG.110681	ENSBTAG00000043305
				MSTRG.110681	ENSBTAG00000005476
				MSTRG.110681	ENSBTAG00000047512
				MSTRG.110681	ENSBTAG00000002747
				MSTRG.110681	ENSBTAG00000006937
				MSTRG.66704	ENSBTAG00000006662
				MSTRG.66704	ENSBTAG00000020209
				MSTRG.66704	ENSBTAG00000002010
				MSTRG.66704	ENSBTAG00000004150
				MSTRG.66704	ENSBTAG00000047192
				MSTRG.66704	ENSBTAG00000015268
				MSTRG.66704	ENSBTAG00000038487
				MSTRG.66704	ENSBTAG00000042268
				MSTRG.66704	ENSBTAG00000017711
				MSTRG.66704	ENSBTAG00000034560
				MSTRG.66704	ENSBTAG00000009371
				MSTRG.66704	ENSBTAG00000005385
				MSTRG.66704	ENSBTAG00000016975
				MSTRG.66704	ENSBTAG00000040607
				MSTRG.66704	ENSBTAG00000014357
				MSTRG.1981	ENSBTAG00000043560
				MSTRG.1981	ENSBTAG00000000628
				MSTRG.1981	ENSBTAG00000047923
				MSTRG.1981	ENSBTAG00000015268
				MSTRG.1981	ENSBTAG00000019912
				MSTRG.1981	ENSBTAG00000037953
				MSTRG.1981	ENSBTAG00000048258
				MSTRG.1981	ENSBTAG00000021652
				MSTRG.1981	ENSBTAG00000009824
				MSTRG.1981	ENSBTAG00000005385
				MSTRG.30022	ENSBTAG00000004082
				MSTRG.30022	ENSBTAG00000003985
				MSTRG.30022	ENSBTAG00000039334
				MSTRG.30022	ENSBTAG00000020209
				MSTRG.30022	ENSBTAG00000000628
				MSTRG.30022	ENSBTAG00000045067
				MSTRG.30022	ENSBTAG00000047923
				MSTRG.30022	ENSBTAG00000005497
				MSTRG.30022	ENSBTAG00000043560
				MSTRG.30022	ENSBTAG00000047192
				MSTRG.30022	ENSBTAG00000040208
				MSTRG.30022	ENSBTAG00000021204
				MSTRG.30022	ENSBTAG00000021652
				MSTRG.30022	ENSBTAG00000013017
				MSTRG.30022	ENSBTAG00000019912
				MSTRG.30022	ENSBTAG00000005385
				MSTRG.30022	ENSBTAG00000048258
				MSTRG.30022	ENSBTAG00000037953
				MSTRG.143216	ENSBTAG00000043561
				MSTRG.143216	ENSBTAG00000043560
				MSTRG.143216	ENSBTAG00000003799
				MSTRG.143216	ENSBTAG00000026909
				MSTRG.143216	ENSBTAG00000015178
				MSTRG.143216	ENSBTAG00000047200
				MSTRG.143216	ENSBTAG00000006396
				MSTRG.143216	ENSBTAG00000013309
				MSTRG.143216	ENSBTAG00000042781
				MSTRG.143216	ENSBTAG00000043550
				MSTRG.143216	ENSBTAG00000014719
				MSTRG.143216	ENSBTAG00000021652
				MSTRG.143216	ENSBTAG00000004273
				MSTRG.143216	ENSBTAG00000043305
				MSTRG.143216	ENSBTAG00000008412
				MSTRG.143216	ENSBTAG00000042256
				MSTRG.143216	ENSBTAG00000037953
				MSTRG.143216	ENSBTAG00000047512
				MSTRG.143216	ENSBTAG00000016101
				MSTRG.143216	ENSBTAG00000010094
				MSTRG.143216	ENSBTAG00000016098
				MSTRG.143216	ENSBTAG00000006193
				MSTRG.143216	ENSBTAG00000010077
				MSTRG.241955	ENSBTAG00000007689
				MSTRG.241955	ENSBTAG00000014719
				MSTRG.241955	ENSBTAG00000046135
				MSTRG.241955	ENSBTAG00000047200
				MSTRG.241955	ENSBTAG00000037953
				MSTRG.241955	ENSBTAG00000021652
				MSTRG.241955	ENSBTAG00000042256
				MSTRG.241955	ENSBTAG00000025968
				MSTRG.241955	ENSBTAG00000047512
				MSTRG.241955	ENSBTAG00000007906
				MSTRG.241955	ENSBTAG00000000613
				MSTRG.241955	ENSBTAG00000000595
				MSTRG.241955	ENSBTAG00000005581
				MSTRG.241955	ENSBTAG00000044869
				MSTRG.25827	ENSBTAG00000047744
				MSTRG.25827	ENSBTAG00000039334
				MSTRG.25827	ENSBTAG00000047923
				MSTRG.25827	ENSBTAG00000004641
				MSTRG.25827	ENSBTAG00000043545
				MSTRG.25827	ENSBTAG00000037953
				MSTRG.25827	ENSBTAG00000021652
				MSTRG.25827	ENSBTAG00000025372
				MSTRG.25827	ENSBTAG00000002842
				MSTRG.181130	ENSBTAG00000046503
				MSTRG.181130	ENSBTAG00000012695
				MSTRG.181130	ENSBTAG00000009639
				MSTRG.181130	ENSBTAG00000010822
				MSTRG.181130	ENSBTAG00000025667
				MSTRG.181130	ENSBTAG00000018975
				MSTRG.181130	ENSBTAG00000008866
				MSTRG.181130	ENSBTAG00000002788
				MSTRG.181130	ENSBTAG00000000309
				MSTRG.181130	ENSBTAG00000007879
				MSTRG.181130	ENSBTAG00000014788
				MSTRG.181130	ENSBTAG00000019967
				MSTRG.181130	ENSBTAG00000047213
				MSTRG.181130	ENSBTAG00000011448
				MSTRG.181130	ENSBTAG00000011317
				MSTRG.181130	ENSBTAG00000014774
				MSTRG.181130	ENSBTAG00000012629
				MSTRG.181130	ENSBTAG00000008065
				MSTRG.181130	ENSBTAG00000003975
				MSTRG.181130	ENSBTAG00000010591
				MSTRG.181130	ENSBTAG00000010047
				MSTRG.181130	ENSBTAG00000018749
				MSTRG.181130	ENSBTAG00000011973
				MSTRG.181130	ENSBTAG00000016613
				MSTRG.181130	ENSBTAG00000003649
				MSTRG.181130	ENSBTAG00000007262
				MSTRG.181130	ENSBTAG00000039486
				MSTRG.181130	ENSBTAG00000013147
				MSTRG.181130	ENSBTAG00000000819
				MSTRG.181130	ENSBTAG00000030608
				MSTRG.181130	ENSBTAG00000007636
				MSTRG.181130	ENSBTAG00000013339
				MSTRG.181130	ENSBTAG00000029912
				MSTRG.181130	ENSBTAG00000021161
				MSTRG.181130	ENSBTAG00000045498
				MSTRG.181130	ENSBTAG00000017162
				MSTRG.181130	ENSBTAG00000012489
				MSTRG.181130	ENSBTAG00000008320
				MSTRG.181130	ENSBTAG00000020689
				MSTRG.181130	ENSBTAG00000013249
				MSTRG.181130	ENSBTAG00000014523
				MSTRG.181130	ENSBTAG00000017715
				MSTRG.181130	ENSBTAG00000001058
				MSTRG.181130	ENSBTAG00000013693
				MSTRG.181130	ENSBTAG00000018902
				MSTRG.181130	ENSBTAG00000018043
				MSTRG.181130	ENSBTAG00000013132
				MSTRG.181130	ENSBTAG00000023920
				MSTRG.181130	ENSBTAG00000001729
				MSTRG.181130	ENSBTAG00000013867
				MSTRG.181130	ENSBTAG00000001241
				MSTRG.181130	ENSBTAG00000015467
				MSTRG.181130	ENSBTAG00000005353
				MSTRG.181130	ENSBTAG00000046879
				MSTRG.181130	ENSBTAG00000016124
				MSTRG.181130	ENSBTAG00000012543
				MSTRG.181130	ENSBTAG00000000015
				MSTRG.181130	ENSBTAG00000020923
				MSTRG.181130	ENSBTAG00000005288
				MSTRG.181130	ENSBTAG00000017146
				MSTRG.181130	ENSBTAG00000001098
				MSTRG.181130	ENSBTAG00000017349
				MSTRG.181130	ENSBTAG00000017861
				MSTRG.181130	ENSBTAG00000029925
				MSTRG.181130	ENSBTAG00000012937
				MSTRG.181130	ENSBTAG00000010809
				MSTRG.181130	ENSBTAG00000016244
				MSTRG.181130	ENSBTAG00000008195
				MSTRG.181130	ENSBTAG00000016467
				MSTRG.181130	ENSBTAG00000014232
				MSTRG.181130	ENSBTAG00000006804
				MSTRG.181130	ENSBTAG00000016513
				MSTRG.181130	ENSBTAG00000039067
				MSTRG.181130	ENSBTAG00000026286
				MSTRG.181130	ENSBTAG00000003598
				MSTRG.181130	ENSBTAG00000002564
				MSTRG.181130	ENSBTAG00000027696
				MSTRG.181130	ENSBTAG00000005478
				MSTRG.181130	ENSBTAG00000013347
				MSTRG.181130	ENSBTAG00000037965
				MSTRG.181130	ENSBTAG00000008827
				MSTRG.181130	ENSBTAG00000001662
				MSTRG.181130	ENSBTAG00000006819
				MSTRG.181130	ENSBTAG00000010657
				MSTRG.181130	ENSBTAG00000012721
				MSTRG.181130	ENSBTAG00000002796
				MSTRG.181130	ENSBTAG00000000958
				MSTRG.181130	ENSBTAG00000009461
				MSTRG.181130	ENSBTAG00000011456
				MSTRG.181130	ENSBTAG00000017642
				MSTRG.181130	ENSBTAG00000004321
				MSTRG.181130	ENSBTAG00000002361
				MSTRG.181130	ENSBTAG00000019210
				MSTRG.181130	ENSBTAG00000037988
				MSTRG.181130	ENSBTAG00000016223
				MSTRG.181130	ENSBTAG00000020198
				MSTRG.181130	ENSBTAG00000024340
				MSTRG.181130	ENSBTAG00000017537
				MSTRG.181130	ENSBTAG00000008944
				MSTRG.181130	ENSBTAG00000017382
				MSTRG.181130	ENSBTAG00000007791
				MSTRG.181130	ENSBTAG00000018894
				MSTRG.181130	ENSBTAG00000016829
				MSTRG.181130	ENSBTAG00000000053
				MSTRG.181130	ENSBTAG00000018179
				MSTRG.181130	ENSBTAG00000021728
				MSTRG.181130	ENSBTAG00000044099
				MSTRG.181130	ENSBTAG00000008192
				MSTRG.181130	ENSBTAG00000001163
				MSTRG.181130	ENSBTAG00000017936
				MSTRG.181130	ENSBTAG00000022917
				MSTRG.181130	ENSBTAG00000018229
				MSTRG.181130	ENSBTAG00000012940
				MSTRG.181130	ENSBTAG00000000795
				MSTRG.181130	ENSBTAG00000004277
				MSTRG.181130	ENSBTAG00000019277
				MSTRG.181130	ENSBTAG00000008302
				MSTRG.181130	ENSBTAG00000034393
				MSTRG.181130	ENSBTAG00000032933
				MSTRG.181130	ENSBTAG00000015888
				MSTRG.181130	ENSBTAG00000038181
				MSTRG.181130	ENSBTAG00000038180
				MSTRG.181130	ENSBTAG00000010252
				MSTRG.181130	ENSBTAG00000004599
				MSTRG.181130	ENSBTAG00000020991
				MSTRG.181130	ENSBTAG00000010299
				MSTRG.181130	ENSBTAG00000013910
				MSTRG.181130	ENSBTAG00000010546
				MSTRG.181130	ENSBTAG00000035726
				MSTRG.181130	ENSBTAG00000004995
				MSTRG.181130	ENSBTAG00000021291
				MSTRG.181130	ENSBTAG00000011935
				MSTRG.181130	ENSBTAG00000019910
				MSTRG.181130	ENSBTAG00000000717
				MSTRG.181130	ENSBTAG00000002050
				MSTRG.181130	ENSBTAG00000001700
				MSTRG.181130	ENSBTAG00000008410
				MSTRG.181130	ENSBTAG00000013533
				MSTRG.181130	ENSBTAG00000009897
				MSTRG.181130	ENSBTAG00000046026
				MSTRG.181130	ENSBTAG00000035697
				MSTRG.181130	ENSBTAG00000011757
				MSTRG.181130	ENSBTAG00000018059
				MSTRG.181130	ENSBTAG00000000436
				MSTRG.181130	ENSBTAG00000013063
				MSTRG.181130	ENSBTAG00000015347
				MSTRG.181130	ENSBTAG00000013568
				MSTRG.181130	ENSBTAG00000006372
				MSTRG.181130	ENSBTAG00000008730
				MSTRG.181130	ENSBTAG00000000735
				MSTRG.181130	ENSBTAG00000023562
				MSTRG.181130	ENSBTAG00000014295
				MSTRG.181130	ENSBTAG00000019446
				MSTRG.181130	ENSBTAG00000021693
				MSTRG.181130	ENSBTAG00000013363
				MSTRG.181130	ENSBTAG00000020318
				MSTRG.181130	ENSBTAG00000010899
				MSTRG.181130	ENSBTAG00000025617
				MSTRG.181130	ENSBTAG00000004116
				MSTRG.181130	ENSBTAG00000011590
				MSTRG.181130	ENSBTAG00000004833
				MSTRG.181130	ENSBTAG00000020297
				MSTRG.181130	ENSBTAG00000021922
				MSTRG.181130	ENSBTAG00000027676
				MSTRG.181130	ENSBTAG00000000221
				MSTRG.181130	ENSBTAG00000046080
				MSTRG.181130	ENSBTAG00000003925
				MSTRG.181130	ENSBTAG00000004979
				MSTRG.181130	ENSBTAG00000015042
				MSTRG.181130	ENSBTAG00000046648
				MSTRG.181130	ENSBTAG00000024162
				MSTRG.181130	ENSBTAG00000017416
				MSTRG.181130	ENSBTAG00000018035
				MSTRG.181130	ENSBTAG00000032705
				MSTRG.181130	ENSBTAG00000006088
				MSTRG.181130	ENSBTAG00000048033
				MSTRG.181130	ENSBTAG00000006713
				MSTRG.181130	ENSBTAG00000012317
				MSTRG.181130	ENSBTAG00000021035
				MSTRG.181130	ENSBTAG00000003751
				MSTRG.181130	ENSBTAG00000032544
				MSTRG.181130	ENSBTAG00000001950
				MSTRG.181130	ENSBTAG00000004436
				MSTRG.181130	ENSBTAG00000037537
				MSTRG.181130	ENSBTAG00000003907
				MSTRG.181130	ENSBTAG00000023736
				MSTRG.181130	ENSBTAG00000047027
				MSTRG.181130	ENSBTAG00000010153
				MSTRG.181130	ENSBTAG00000016845
				MSTRG.181130	ENSBTAG00000027711
				MSTRG.181130	ENSBTAG00000009200
				MSTRG.181130	ENSBTAG00000017120
				MSTRG.181130	ENSBTAG00000046542
				MSTRG.181130	ENSBTAG00000047330
				MSTRG.181130	ENSBTAG00000016791
				MSTRG.181130	ENSBTAG00000015853
				MSTRG.181130	ENSBTAG00000033217
				MSTRG.181130	ENSBTAG00000002980
				MSTRG.181130	ENSBTAG00000010428
				MSTRG.181130	ENSBTAG00000004243
				MSTRG.181130	ENSBTAG00000021587
				MSTRG.181130	ENSBTAG00000003636
				MSTRG.181130	ENSBTAG00000004709
				MSTRG.181130	ENSBTAG00000024476
				MSTRG.181130	ENSBTAG00000019949
				MSTRG.181130	ENSBTAG00000018016
				MSTRG.181130	ENSBTAG00000031185
				MSTRG.181130	ENSBTAG00000012962
				MSTRG.181130	ENSBTAG00000015882
				MSTRG.181130	ENSBTAG00000011726
				MSTRG.181130	ENSBTAG00000033076
				MSTRG.181130	ENSBTAG00000009615
				MSTRG.181130	ENSBTAG00000014841
				MSTRG.181130	ENSBTAG00000021275
				MSTRG.181130	ENSBTAG00000001314
				MSTRG.181130	ENSBTAG00000018274
				MSTRG.181130	ENSBTAG00000007080
				MSTRG.181130	ENSBTAG00000005127
				MSTRG.181130	ENSBTAG00000007974
				MSTRG.181130	ENSBTAG00000008122
				MSTRG.181130	ENSBTAG00000016357
				MSTRG.181130	ENSBTAG00000031941
				MSTRG.181130	ENSBTAG00000000524
				MSTRG.181130	ENSBTAG00000013513
				MSTRG.181130	ENSBTAG00000014536
				MSTRG.181130	ENSBTAG00000004063
				MSTRG.181130	ENSBTAG00000009263
				MSTRG.181130	ENSBTAG00000001368
				MSTRG.181130	ENSBTAG00000032872
				MSTRG.181130	ENSBTAG00000046335
				MSTRG.181130	ENSBTAG00000004108
				MSTRG.181130	ENSBTAG00000017287
				MSTRG.181130	ENSBTAG00000003098
				MSTRG.181130	ENSBTAG00000013750
				MSTRG.181130	ENSBTAG00000005403
				MSTRG.181130	ENSBTAG00000037651
				MSTRG.181130	ENSBTAG00000020390
				MSTRG.181130	ENSBTAG00000014872
				MSTRG.181130	ENSBTAG00000013007
				MSTRG.181130	ENSBTAG00000003882
				MSTRG.181130	ENSBTAG00000018846
				MSTRG.181130	ENSBTAG00000030170
				MSTRG.181130	ENSBTAG00000020940
				MSTRG.181130	ENSBTAG00000044714
				MSTRG.196921	ENSBTAG00000034246
				MSTRG.196921	ENSBTAG00000005884
				MSTRG.196921	ENSBTAG00000045594
				MSTRG.196921	ENSBTAG00000046688
				MSTRG.196921	ENSBTAG00000008201
				MSTRG.196921	ENSBTAG00000019402
				MSTRG.196921	ENSBTAG00000003827
				MSTRG.196921	ENSBTAG00000032531
				MSTRG.196921	ENSBTAG00000016903
				MSTRG.196921	ENSBTAG00000046723
				MSTRG.196921	ENSBTAG00000009057
				MSTRG.196921	ENSBTAG00000001683
				MSTRG.196921	ENSBTAG00000000699
				MSTRG.196921	ENSBTAG00000031871
				MSTRG.196921	ENSBTAG00000011572
				MSTRG.196921	ENSBTAG00000011448
				MSTRG.196921	ENSBTAG00000005848
				MSTRG.196921	ENSBTAG00000001748
				MSTRG.196921	ENSBTAG00000008065
				MSTRG.196921	ENSBTAG00000014619
				MSTRG.196921	ENSBTAG00000003020
				MSTRG.196921	ENSBTAG00000018390
				MSTRG.196921	ENSBTAG00000007890
				MSTRG.196921	ENSBTAG00000003521
				MSTRG.196921	ENSBTAG00000019244
				MSTRG.196921	ENSBTAG00000000995
				MSTRG.196921	ENSBTAG00000046140
				MSTRG.196921	ENSBTAG00000024394
				MSTRG.196921	ENSBTAG00000018749
				MSTRG.196921	ENSBTAG00000016613
				MSTRG.196921	ENSBTAG00000007262
				MSTRG.196921	ENSBTAG00000014859
				MSTRG.196921	ENSBTAG00000013147
				MSTRG.196921	ENSBTAG00000007636
				MSTRG.196921	ENSBTAG00000019808
				MSTRG.196921	ENSBTAG00000010610
				MSTRG.196921	ENSBTAG00000010615
				MSTRG.196921	ENSBTAG00000010165
				MSTRG.196921	ENSBTAG00000002368
				MSTRG.196921	ENSBTAG00000004863
				MSTRG.196921	ENSBTAG00000031166
				MSTRG.196921	ENSBTAG00000005973
				MSTRG.196921	ENSBTAG00000013249
				MSTRG.196921	ENSBTAG00000027477
				MSTRG.196921	ENSBTAG00000011551
				MSTRG.196921	ENSBTAG00000025035
				MSTRG.196921	ENSBTAG00000003575
				MSTRG.196921	ENSBTAG00000006779
				MSTRG.196921	ENSBTAG00000024688
				MSTRG.196921	ENSBTAG00000032733
				MSTRG.196921	ENSBTAG00000014179
				MSTRG.196921	ENSBTAG00000016048
				MSTRG.196921	ENSBTAG00000004541
				MSTRG.196921	ENSBTAG00000019977
				MSTRG.196921	ENSBTAG00000047062
				MSTRG.196921	ENSBTAG00000000564
				MSTRG.196921	ENSBTAG00000020928
				MSTRG.196921	ENSBTAG00000038178
				MSTRG.196921	ENSBTAG00000014975
				MSTRG.196921	ENSBTAG00000011651
				MSTRG.196921	ENSBTAG00000008251
				MSTRG.196921	ENSBTAG00000012937
				MSTRG.196921	ENSBTAG00000026953
				MSTRG.196921	ENSBTAG00000010809
				MSTRG.196921	ENSBTAG00000016244
				MSTRG.196921	ENSBTAG00000007983
				MSTRG.196921	ENSBTAG00000007456
				MSTRG.196921	ENSBTAG00000006446
				MSTRG.196921	ENSBTAG00000044326
				MSTRG.196921	ENSBTAG00000020817
				MSTRG.196921	ENSBTAG00000039067
				MSTRG.196921	ENSBTAG00000026286
				MSTRG.196921	ENSBTAG00000011280
				MSTRG.196921	ENSBTAG00000019385
				MSTRG.196921	ENSBTAG00000003069
				MSTRG.196921	ENSBTAG00000013462
				MSTRG.196921	ENSBTAG00000011129
				MSTRG.196921	ENSBTAG00000030179
				MSTRG.196921	ENSBTAG00000002758
				MSTRG.196921	ENSBTAG00000030855
				MSTRG.196921	ENSBTAG00000038589
				MSTRG.196921	ENSBTAG00000018799
				MSTRG.196921	ENSBTAG00000017642
				MSTRG.196921	ENSBTAG00000016343
				MSTRG.196921	ENSBTAG00000038584
				MSTRG.196921	ENSBTAG00000021339
				MSTRG.196921	ENSBTAG00000026836
				MSTRG.196921	ENSBTAG00000009928
				MSTRG.196921	ENSBTAG00000047073
				MSTRG.196921	ENSBTAG00000017407
				MSTRG.196921	ENSBTAG00000005499
				MSTRG.196921	ENSBTAG00000020654
				MSTRG.196921	ENSBTAG00000015018
				MSTRG.196921	ENSBTAG00000046162
				MSTRG.196921	ENSBTAG00000012229
				MSTRG.196921	ENSBTAG00000021728
				MSTRG.196921	ENSBTAG00000031395
				MSTRG.196921	ENSBTAG00000024555
				MSTRG.196921	ENSBTAG00000017032
				MSTRG.196921	ENSBTAG00000015888
				MSTRG.196921	ENSBTAG00000004599
				MSTRG.196921	ENSBTAG00000020991
				MSTRG.196921	ENSBTAG00000017512
				MSTRG.196921	ENSBTAG00000035726
				MSTRG.196921	ENSBTAG00000011930
				MSTRG.196921	ENSBTAG00000016554
				MSTRG.196921	ENSBTAG00000007865
				MSTRG.196921	ENSBTAG00000001038
				MSTRG.196921	ENSBTAG00000004402
				MSTRG.196921	ENSBTAG00000017009
				MSTRG.196921	ENSBTAG00000001131
				MSTRG.196921	ENSBTAG00000004915
				MSTRG.196921	ENSBTAG00000015512
				MSTRG.196921	ENSBTAG00000000851
				MSTRG.196921	ENSBTAG00000000134
				MSTRG.196921	ENSBTAG00000013568
				MSTRG.196921	ENSBTAG00000006372
				MSTRG.196921	ENSBTAG00000008730
				MSTRG.196921	ENSBTAG00000005592
				MSTRG.196921	ENSBTAG00000004544
				MSTRG.196921	ENSBTAG00000000152
				MSTRG.196921	ENSBTAG00000012744
				MSTRG.196921	ENSBTAG00000014150
				MSTRG.196921	ENSBTAG00000046080
				MSTRG.196921	ENSBTAG00000015042
				MSTRG.196921	ENSBTAG00000002579
				MSTRG.196921	ENSBTAG00000009879
				MSTRG.196921	ENSBTAG00000024162
				MSTRG.196921	ENSBTAG00000015089
				MSTRG.196921	ENSBTAG00000033331
				MSTRG.196921	ENSBTAG00000037537
				MSTRG.196921	ENSBTAG00000026199
				MSTRG.196921	ENSBTAG00000014028
				MSTRG.196921	ENSBTAG00000015301
				MSTRG.196921	ENSBTAG00000013663
				MSTRG.196921	ENSBTAG00000002599
				MSTRG.196921	ENSBTAG00000010153
				MSTRG.196921	ENSBTAG00000001471
				MSTRG.196921	ENSBTAG00000009504
				MSTRG.196921	ENSBTAG00000006259
				MSTRG.196921	ENSBTAG00000009200
				MSTRG.196921	ENSBTAG00000001781
				MSTRG.196921	ENSBTAG00000017291
				MSTRG.196921	ENSBTAG00000000667
				MSTRG.196921	ENSBTAG00000002980
				MSTRG.196921	ENSBTAG00000015511
				MSTRG.196921	ENSBTAG00000017832
				MSTRG.196921	ENSBTAG00000001109
				MSTRG.196921	ENSBTAG00000024476
				MSTRG.196921	ENSBTAG00000002688
				MSTRG.196921	ENSBTAG00000016133
				MSTRG.196921	ENSBTAG00000031185
				MSTRG.196921	ENSBTAG00000012702
				MSTRG.196921	ENSBTAG00000003422
				MSTRG.196921	ENSBTAG00000031598
				MSTRG.196921	ENSBTAG00000035958
				MSTRG.196921	ENSBTAG00000011699
				MSTRG.196921	ENSBTAG00000016357
				MSTRG.196921	ENSBTAG00000037625
				MSTRG.196921	ENSBTAG00000003661
				MSTRG.196921	ENSBTAG00000012225
				MSTRG.196921	ENSBTAG00000018260
				MSTRG.196921	ENSBTAG00000012778
				MSTRG.196921	ENSBTAG00000004108
				MSTRG.196921	ENSBTAG00000009647
				MSTRG.196921	ENSBTAG00000018471
				MSTRG.196921	ENSBTAG00000013931
				MSTRG.196921	ENSBTAG00000000186
				MSTRG.196921	ENSBTAG00000006065
				MSTRG.196921	ENSBTAG00000020451
				MSTRG.196921	ENSBTAG00000011025
				MSTRG.196921	ENSBTAG00000008642
				MSTRG.196921	ENSBTAG00000018207
				MSTRG.196921	ENSBTAG00000020498
				MSTRG.196921	ENSBTAG00000020142
				MSTRG.196921	ENSBTAG00000040001
				MSTRG.196921	ENSBTAG00000034396
				MSTRG.209149	ENSBTAG00000038783
				MSTRG.209149	ENSBTAG00000006752
				MSTRG.209149	ENSBTAG00000006662
				MSTRG.209149	ENSBTAG00000010778
				MSTRG.209149	ENSBTAG00000024125
				MSTRG.209149	ENSBTAG00000009655
				MSTRG.42043	ENSBTAG00000013177
				MSTRG.42043	ENSBTAG00000032432
				MSTRG.42043	ENSBTAG00000042492
				MSTRG.42043	ENSBTAG00000005577
				MSTRG.42043	ENSBTAG00000037452
				MSTRG.94302	ENSBTAG00000047896
				MSTRG.94302	ENSBTAG00000047923
				MSTRG.94302	ENSBTAG00000017711
				MSTRG.94302	ENSBTAG00000000877
				MSTRG.94302	ENSBTAG00000016975
				MSTRG.94302	ENSBTAG00000007906
				MSTRG.94302	ENSBTAG00000004284
				MSTRG.94302	ENSBTAG00000022020
				MSTRG.94302	ENSBTAG00000019888
[truncated: 135 more rows]
